# Supplementary material for: Crystal structure of N,N′-di­benzyl­pyromellitic diimide
Source: Acta Crystallogr E Crystallogr Commun. 2016 Nov 15;72(Pt 12):1809–11. doi: 10.1107/S2056989016017710 (PMC5137614; doi:10.1107/S2056989016017710)
Supplement: Supplementary file 1 [file e-72-01809-sup1.cif]

##############################################################################
#                                                                            #
# This CIF contains the data in a paper accepted for publication in          #
# Acta Crystallographica Section E. It conforms to the requirements of       #
# Notes for Authors for Acta Crystallographica Section E, and has been       #
# peer reviewed under the auspices of the IUCr Commission on Journals.       #
#                                                                            #
# Full details of the Crystallographic Information File format               #
# are given in the paper "The Crystallographic Information File (CIF):       #
# a New Standard Archive File for Crystallography" by S. R. Hall, F. H.      #
# Allen and I. D. Brown [Acta Cryst. (1991), A47, 655-685].                  #
#                                                                            #
# The current version of the core CIF dictionary is obtainable from          #
# ftp://ftp.iucr.org/pub/cif_core.dic.                                       #
#                                                                            #
# Software is freely available for graphical display of the structure(s)     #
# in this CIF. For information consult the CIF software page                 #
# http://www.iucr.org/resources/cif/software.                                #
#                                                                            #
# This file may be used for bona fide research purposes within the           #
# scientific community so long as proper attribution is given to the journal # 
# article from which it was obtained.                                        #
#                                                                            #
##############################################################################
data_I
_database_code_depnum_ccdc_archive 'CCDC 1515263'
_audit_creation_method     'SHELXL-2014/7'
_chemical_name_systematic
;
2,6-Dibenzylpyrrolo[3,4-<i>f</i>]isoindole-1,3,5,7(2<i>H</i>,6<i>H</i>)-\
tetraone
;
_chemical_name_common
;
<i>N</i>,<i>N</i>'-Dibenzylpyromellitic diimide
;
_chemical_formula_moiety     'C24 H16 N2 O4'
_chemical_formula_sum     'C24 H16 N2 O4'
_chemical_formula_iupac     'C24 H16 N2 O4'
_chemical_formula_weight     396.39
_chemical_melting_point     ?
_shelx_space_group_comment
;
The symmetry employed for this shelxl refinement is uniquely defined
by the following loop, which should always be used as a source of
symmetry information in preference to the above space-group names.
They are only intended as comments.
;
_space_group_crystal_system     monoclinic
_space_group_name_H-M_alt     'P 21/n'
_space_group_name_Hall     '-P 2yn'
loop_
    _space_group_symop_operation_xyz
    'x, y, z'
    '-x+1/2, y+1/2, -z+1/2'
    '-x, -y, -z'
    'x-1/2, -y-1/2, z-1/2'
_cell_length_a     6.1500(5)
_cell_length_b     4.7475(3)
_cell_length_c     31.002(2)
_cell_angle_alpha     90
_cell_angle_beta     90.461(3)
_cell_angle_gamma     90
_cell_volume     905.14(11)
_cell_formula_units_Z     2
_cell_measurement_reflns_used     874
_cell_measurement_theta_min     2.63
_cell_measurement_theta_max     24.82
_cell_measurement_temperature     173(2)
_exptl_crystal_description     needle
_exptl_crystal_colour     colourless
_exptl_crystal_size_max     0.500
_exptl_crystal_size_mid     0.060
_exptl_crystal_size_min     0.020
_exptl_crystal_density_diffrn     1.454
_exptl_crystal_density_meas     ?
_exptl_crystal_density_method     ?
_exptl_crystal_F_000     412
_exptl_absorpt_coefficient_mu     0.101
_exptl_absorpt_correction_type     multi-scan
_exptl_absorpt_process_details
;
(SADABS; Bruker 2013)
;
_shelx_estimated_absorpt_T_min     0.951
_shelx_estimated_absorpt_T_max     0.998
_exptl_absorpt_correction_T_min     0.6611
_exptl_absorpt_correction_T_max     0.7456
_diffrn_ambient_temperature     173(2)
_diffrn_radiation_type     MoK\a
_diffrn_radiation_wavelength     0.71073
_diffrn_measurement_device_type     'Bruker APEXII CCD'
_diffrn_measurement_method     '\f and \w scans'
_diffrn_detector_area_resol_mean     ?
_diffrn_reflns_number     4593
_diffrn_reflns_av_R_equivalents     0.0343
_diffrn_reflns_theta_min     1.314
_diffrn_reflns_theta_max     27.495
_diffrn_reflns_theta_full     25.242
_diffrn_measured_fraction_theta_max     0.978
_diffrn_measured_fraction_theta_full     0.984
_diffrn_reflns_limit_h_min     -6
_diffrn_reflns_limit_h_max     7
_diffrn_reflns_limit_k_min     -2
_diffrn_reflns_limit_k_max     6
_diffrn_reflns_limit_l_min     -38
_diffrn_reflns_limit_l_max     40
_refine_special_details     ?
_reflns_number_total     2016
_reflns_number_gt     1444
_reflns_threshold_expression     'I > 2\s(I)'
_refine_ls_structure_factor_coef     Fsqd
_refine_ls_matrix_type     full
_refine_ls_R_factor_all     0.0692
_refine_ls_R_factor_gt     0.0478
_refine_ls_wR_factor_gt     0.1087
_refine_ls_wR_factor_ref     0.1194
_refine_ls_goodness_of_fit_ref     1.042
_refine_ls_restrained_S_all     1.042
_refine_ls_number_reflns     2016
_refine_ls_number_parameters     136
_refine_ls_number_restraints     0
_refine_ls_hydrogen_treatment     constr
_refine_ls_weighting_scheme     calc
_refine_ls_weighting_details
              'w=1/[\s^2^(Fo^2^)+(0.0529P)^2^+0.0890P] where P=(Fo^2^+2Fc^2^)/3'
_atom_sites_solution_hydrogens     geom
_atom_sites_solution_primary     ?
_atom_sites_solution_secondary     ?
_refine_ls_shift/su_max     0.000
_refine_ls_shift/su_mean     0.000
_refine_diff_density_max     0.254
_refine_diff_density_min     -0.215
_refine_ls_extinction_method     none
_refine_ls_extinction_coef     .
loop_
    _atom_type_symbol
    _atom_type_description
    _atom_type_scat_dispersion_real
    _atom_type_scat_dispersion_imag
    _atom_type_scat_source
    'C' 'C' 0.0033 0.0016
                         'International Tables Vol C Tables 4.2.6.8 and 6.1.1.4'
    'H' 'H' 0.0000 0.0000
                         'International Tables Vol C Tables 4.2.6.8 and 6.1.1.4'
    'N' 'N' 0.0061 0.0033
                         'International Tables Vol C Tables 4.2.6.8 and 6.1.1.4'
    'O' 'O' 0.0106 0.0060
                         'International Tables Vol C Tables 4.2.6.8 and 6.1.1.4'
_computing_data_collection
;
APEX2 (Bruker, 2013)
;
_computing_cell_refinement
;
SAINT (Bruker, 2013)
;
_computing_data_reduction
;
SAINT (Bruker, 2013)
;
_computing_structure_solution
;
SHELXS97 (Sheldrick 2008)
;
_computing_structure_refinement
;
SHELXL2014 (Sheldrick, 2015)
;
_computing_molecular_graphics
;
DIAMOND (Brandenburg, 2010)
;
_computing_publication_material
;
SHELXTL (Sheldrick, 2008)
;
loop_
    _atom_site_type_symbol
    _atom_site_label
    _atom_site_fract_x
    _atom_site_fract_y
    _atom_site_fract_z
    _atom_site_U_iso_or_equiv
    _atom_site_adp_type
    _atom_site_calc_flag
    _atom_site_occupancy
    _atom_site_disorder_assembly
    _atom_site_disorder_group
    O O1 0.9145(2) 0.9617(3) 0.09759(4) 0.0314(4) Uani d 1 . .
    O O2 0.4737(2) 0.2514(3) 0.04921(4) 0.0282(3) Uani d 1 . .
    N N1 0.6589(2) 0.6176(3) 0.08217(5) 0.0218(4) Uani d 1 . .
    C C1 0.2783(3) 0.3279(4) 0.15445(6) 0.0303(5) Uani d 1 . .
    H H1 0.1617 0.3659 0.1350 0.036 Uiso calc 1 . .
    C C2 0.2505(4) 0.1311(4) 0.18711(7) 0.0363(5) Uani d 1 . .
    H H2 0.1157 0.0354 0.1901 0.044 Uiso calc 1 . .
    C C3 0.4206(4) 0.0760(4) 0.21524(7) 0.0399(6) Uani d 1 . .
    H H3 0.4021 -0.0568 0.2378 0.048 Uiso calc 1 . .
    C C4 0.6175(4) 0.2130(4) 0.21071(6) 0.0356(5) Uani d 1 . .
    H H4 0.7346 0.1724 0.2299 0.043 Uiso calc 1 . .
    C C5 0.6439(3) 0.4094(4) 0.17812(6) 0.0298(5) Uani d 1 . .
    H H5 0.7792 0.5036 0.1751 0.036 Uiso calc 1 . .
    C C6 0.4739(3) 0.4699(4) 0.14973(6) 0.0233(4) Uani d 1 . .
    C C7 0.4994(3) 0.6895(4) 0.11523(6) 0.0252(4) Uani d 1 . .
    H H7A 0.3565 0.7201 0.1011 0.030 Uiso calc 1 . .
    H H7B 0.5432 0.8691 0.1290 0.030 Uiso calc 1 . .
    C C8 0.8499(3) 0.7687(3) 0.07548(6) 0.0213(4) Uani d 1 . .
    C C9 0.9507(3) 0.6455(3) 0.03618(5) 0.0199(4) Uani d 1 . .
    C C10 0.8168(3) 0.4283(3) 0.02169(5) 0.0186(4) Uani d 1 . .
    C C11 0.6279(3) 0.4093(3) 0.05118(5) 0.0211(4) Uani d 1 . .
    C C12 1.1389(3) 0.7249(3) 0.01520(5) 0.0202(4) Uani d 1 . .
    H H12 1.2303 0.8725 0.0253 0.024 Uiso calc 1 . .
loop_
    _atom_site_aniso_label
    _atom_site_aniso_U_11
    _atom_site_aniso_U_22
    _atom_site_aniso_U_33
    _atom_site_aniso_U_12
    _atom_site_aniso_U_13
    _atom_site_aniso_U_23
    O1 0.0344(9) 0.0305(7) 0.0293(7) -0.0060(6) 0.0023(6) -0.0098(6)
    O2 0.0247(8) 0.0285(7) 0.0316(7) -0.0056(6) 0.0030(6) -0.0014(6)
    N1 0.0230(9) 0.0219(7) 0.0204(8) 0.0001(6) 0.0034(6) -0.0008(6)
    C1 0.0264(11) 0.0300(9) 0.0346(11) 0.0002(8) 0.0036(9) -0.0041(9)
    C2 0.0402(14) 0.0287(10) 0.0401(12) -0.0023(10) 0.0169(10) -0.0015(10)
    C3 0.0580(17) 0.0307(10) 0.0313(12) 0.0042(11) 0.0151(11) 0.0035(9)
    C4 0.0460(14) 0.0341(10) 0.0267(10) 0.0039(10) -0.0045(9) 0.0039(9)
    C5 0.0301(12) 0.0315(9) 0.0279(10) -0.0028(9) -0.0009(9) -0.0003(9)
    C6 0.0258(11) 0.0228(8) 0.0214(9) 0.0009(8) 0.0049(8) -0.0046(7)
    C7 0.0248(11) 0.0269(9) 0.0240(9) 0.0025(8) 0.0043(8) -0.0009(8)
    C8 0.0227(10) 0.0198(8) 0.0214(9) 0.0011(7) -0.0010(8) 0.0016(7)
    C9 0.0211(10) 0.0184(8) 0.0202(9) 0.0011(7) -0.0025(7) 0.0010(7)
    C10 0.0187(9) 0.0181(7) 0.0190(8) 0.0005(7) 0.0001(7) 0.0024(7)
    C11 0.0239(10) 0.0194(8) 0.0199(9) 0.0012(8) -0.0021(7) 0.0027(7)
    C12 0.0229(11) 0.0182(7) 0.0195(9) -0.0014(7) -0.0019(7) 0.0005(7)
_geom_special_details
;
 All esds (except the esd in the dihedral angle between two l.s. planes)
 are estimated using the full covariance matrix.  The cell esds are taken
 into account individually in the estimation of esds in distances, angles
 and torsion angles; correlations between esds in cell parameters are only
 used when they are defined by crystal symmetry.  An approximate (isotropic)
 treatment of cell esds is used for estimating esds involving l.s. planes.
;
loop_
    _geom_bond_atom_site_label_1
    _geom_bond_atom_site_label_2
    _geom_bond_site_symmetry_2
    _geom_bond_distance
    _geom_bond_publ_flag
    O1 C8 . 1.210(2) ?
    O2 C11 . 1.210(2) ?
    N1 C11 . 1.391(2) ?
    N1 C8 . 1.393(2) ?
    N1 C7 . 1.465(2) ?
    C1 C6 . 1.387(3) ?
    C1 C2 . 1.389(3) ?
    C1 H1 . 0.9500 ?
    C2 C3 . 1.382(3) ?
    C2 H2 . 0.9500 ?
    C3 C4 . 1.383(3) ?
    C3 H3 . 0.9500 ?
    C4 C5 . 1.385(3) ?
    C4 H4 . 0.9500 ?
    C5 C6 . 1.391(2) ?
    C5 H5 . 0.9500 ?
    C6 C7 . 1.503(2) ?
    C7 H7A . 0.9900 ?
    C7 H7B . 0.9900 ?
    C8 C9 . 1.491(2) ?
    C9 C12 . 1.385(2) ?
    C9 C10 . 1.392(2) ?
    C10 C12 3_765 1.384(2) ?
    C10 C11 . 1.487(3) ?
    C12 C10 3_765 1.384(2) ?
    C12 H12 . 0.9500 ?
loop_
    _geom_angle_atom_site_label_1
    _geom_angle_atom_site_label_2
    _geom_angle_atom_site_label_3
    _geom_angle_site_symmetry_1
    _geom_angle_site_symmetry_3
    _geom_angle
    _geom_angle_publ_flag
    C11 N1 C8 . . 111.98(15) ?
    C11 N1 C7 . . 124.05(15) ?
    C8 N1 C7 . . 123.68(14) ?
    C6 C1 C2 . . 121.05(19) ?
    C6 C1 H1 . . 119.5 ?
    C2 C1 H1 . . 119.5 ?
    C3 C2 C1 . . 119.4(2) ?
    C3 C2 H2 . . 120.3 ?
    C1 C2 H2 . . 120.3 ?
    C2 C3 C4 . . 120.40(19) ?
    C2 C3 H3 . . 119.8 ?
    C4 C3 H3 . . 119.8 ?
    C3 C4 C5 . . 119.9(2) ?
    C3 C4 H4 . . 120.1 ?
    C5 C4 H4 . . 120.1 ?
    C4 C5 C6 . . 120.59(19) ?
    C4 C5 H5 . . 119.7 ?
    C6 C5 H5 . . 119.7 ?
    C1 C6 C5 . . 118.72(17) ?
    C1 C6 C7 . . 120.50(17) ?
    C5 C6 C7 . . 120.77(17) ?
    N1 C7 C6 . . 114.25(14) ?
    N1 C7 H7A . . 108.7 ?
    C6 C7 H7A . . 108.7 ?
    N1 C7 H7B . . 108.7 ?
    C6 C7 H7B . . 108.7 ?
    H7A C7 H7B . . 107.6 ?
    O1 C8 N1 . . 125.37(17) ?
    O1 C8 C9 . . 128.58(17) ?
    N1 C8 C9 . . 106.04(14) ?
    C12 C9 C10 . . 122.98(16) ?
    C12 C9 C8 . . 129.19(15) ?
    C10 C9 C8 . . 107.81(16) ?
    C12 C10 C9 3_765 . 122.44(16) ?
    C12 C10 C11 3_765 . 129.49(16) ?
    C9 C10 C11 . . 108.03(15) ?
    O2 C11 N1 . . 125.35(18) ?
    O2 C11 C10 . . 128.50(16) ?
    N1 C11 C10 . . 106.14(15) ?
    C10 C12 C9 3_765 . 114.59(15) ?
    C10 C12 H12 3_765 . 122.7 ?
    C9 C12 H12 . . 122.7 ?
loop_
    _geom_torsion_atom_site_label_1
    _geom_torsion_atom_site_label_2
    _geom_torsion_atom_site_label_3
    _geom_torsion_atom_site_label_4
    _geom_torsion_site_symmetry_1
    _geom_torsion_site_symmetry_2
    _geom_torsion_site_symmetry_3
    _geom_torsion_site_symmetry_4
    _geom_torsion
    _geom_torsion_publ_flag
    C6 C1 C2 C3 . . . . -0.1(3) ?
    C1 C2 C3 C4 . . . . -0.7(3) ?
    C2 C3 C4 C5 . . . . 0.8(3) ?
    C3 C4 C5 C6 . . . . -0.2(3) ?
    C2 C1 C6 C5 . . . . 0.7(3) ?
    C2 C1 C6 C7 . . . . -177.86(17) ?
    C4 C5 C6 C1 . . . . -0.6(3) ?
    C4 C5 C6 C7 . . . . 178.03(17) ?
    C11 N1 C7 C6 . . . . 71.0(2) ?
    C8 N1 C7 C6 . . . . -115.62(18) ?
    C1 C6 C7 N1 . . . . -115.50(19) ?
    C5 C6 C7 N1 . . . . 65.9(2) ?
    C11 N1 C8 O1 . . . . 179.57(16) ?
    C7 N1 C8 O1 . . . . 5.5(3) ?
    C11 N1 C8 C9 . . . . 0.27(18) ?
    C7 N1 C8 C9 . . . . -173.83(14) ?
    O1 C8 C9 C12 . . . . -1.3(3) ?
    N1 C8 C9 C12 . . . . 178.00(17) ?
    O1 C8 C9 C10 . . . . -179.63(17) ?
    N1 C8 C9 C10 . . . . -0.36(18) ?
    C12 C9 C10 C12 . . . 3_765 -0.4(3) ?
    C8 C9 C10 C12 . . . 3_765 178.05(15) ?
    C12 C9 C10 C11 . . . . -178.18(15) ?
    C8 C9 C10 C11 . . . . 0.31(18) ?
    C8 N1 C11 O2 . . . . -178.89(16) ?
    C7 N1 C11 O2 . . . . -4.8(3) ?
    C8 N1 C11 C10 . . . . -0.08(18) ?
    C7 N1 C11 C10 . . . . 173.99(14) ?
    C12 C10 C11 O2 3_765 . . . 1.1(3) ?
    C9 C10 C11 O2 . . . . 178.61(17) ?
    C12 C10 C11 N1 3_765 . . . -177.67(16) ?
    C9 C10 C11 N1 . . . . -0.15(18) ?
    C10 C9 C12 C10 . . . 3_765 0.4(3) ?
    C8 C9 C12 C10 . . . 3_765 -177.73(16) ?
loop_
    _geom_hbond_atom_site_label_D
    _geom_hbond_atom_site_label_H
    _geom_hbond_atom_site_label_A
    _geom_hbond_site_symmetry_A
    _geom_hbond_distance_DH
    _geom_hbond_distance_HA
    _geom_hbond_distance_DA
    _geom_hbond_angle_DHA
    _geom_hbond_publ_flag
    C7 H7B O1 . 0.99 2.53 2.917(2) 103.2 y
    C12 H12 O2 1_665 0.95 2.45 3.401(2) 178.1 y
    C7 H7B Cg1 1_565 0.99 2.60 3.478(2) 148 y
_shelx_hkl_file
;
   0   0  -1   -1.30    0.40
   0   0   1   -0.50    0.50
   0   0   1   -0.20    0.40
   0   0  -2   -0.50    1.00
   0   0   2   -2.30    0.80
   0   0  -3    0.00    1.40
   0   0   3    0.50    1.30
   0   0   4  280.47   10.80
   0   0  -4  286.57   11.50
   0   0  -5   -1.80    1.60
   0   0   5   -2.20    1.30
   0   0   6   -1.40    1.60
   0   0  -6    1.60    2.30
   0   0  -7    2.70    2.60
   0   0   7    0.70    1.90
   0   0   8   91.59    9.20
   0   0  -8   97.99   10.10
   0   0  -9    0.40    2.60
   0   0   9    0.40    2.40
   0   0  10   -3.90    2.00
   0   0  11   -0.20    2.60
   0   0  12  103.09   13.00
   0   0  13    1.90    3.90
   0  -1   0   -0.40    0.50
   0  -1   0   -0.60    0.40
   0  -1  -1    0.30    1.00
   0  -1  -1    0.00    0.80
   0   1   2  852.01   22.00
   0  -1  -2  836.02   23.00
   0  -1   2  871.41   20.70
   0  -1   2  860.71   21.10
   0   1   3    0.00    1.30
   0  -1  -3   -0.40    1.50
   0  -1   3   -0.90    1.00
   0  -1   3    2.00    1.10
   0   1   4   44.70    4.70
   0  -1   4   50.69    4.80
   0  -1   4   46.60    4.20
   0  -1  -4   47.40    5.60
   0   1   5    0.20    1.50
   0  -1   5    0.50    0.80
   0  -1   5   -0.90    1.20
   0  -1  -5    0.00    1.90
   0   1   6   30.30    5.10
   0  -1   6   31.90    1.30
   0  -1  -6   36.80    6.00
   0  -1   6   29.90    4.80
   0  -1   6   30.00    4.60
   0   1  -7   -0.90    1.90
   0   1   7    0.30    2.00
   0  -1   7   -0.40    0.50
   0  -1   7   -0.80    1.40
   0  -1  -7   -1.30    2.10
   0   1   8   25.00    5.30
   0  -1   8   29.10    2.20
   0  -1  -8   25.20    5.80
   0  -1   8   22.00    4.80
   0   1   9   -1.60    2.30
   0  -1  -9    2.10    3.20
   0  -1   9   -1.10    0.60
   0  -1   9    2.50    2.80
   0   1  10    2.60    3.10
   0  -1 -10    4.10    3.80
   0  -1  10    7.00    3.30
   0  -1  11    1.10    2.80
   0  -1  12   88.29   11.60
   0  -1  13    3.30    4.00
   0  -1  14   48.60   10.20
   0  -1  15    2.30    4.40
   0  -2   0  178.58    5.90
   0  -2   0  171.88    5.50
   0  -2  -1    0.00    0.90
   0  -2  -1   -0.30    1.10
   0  -2  -2  152.48    6.80
   0  -2   2  144.59    4.70
   0  -2  -2  149.79    7.40
   0  -2   2  154.78    4.60
   0  -2   3   -0.60    0.80
   0  -2  -3   -1.40    1.10
   0  -2  -3    0.80    1.80
   0  -2   3   -0.70    0.80
   0  -2   4    3.20    1.60
   0  -2  -4    4.00    2.00
   0  -2   4    6.20    1.70
   0  -2  -4    6.10    2.60
   0   2   5   -1.90    1.20
   0  -2   5    0.30    1.20
   0  -2  -5   -3.30    1.60
   0  -2   5    0.00    1.30
   0   2   6   29.80    4.90
   0  -2  -6   30.60    6.00
   0  -2   6   22.00    3.70
   0  -2   6   24.20    4.20
   0  -2  -7    2.20    2.80
   0  -2   7    0.60    1.80
   0  -2   7    0.50    1.70
   0  -2   8   32.70    5.50
   0  -2  -8   47.80    8.40
   0  -2   9   -1.10    2.10
   0  -2  -9    0.30    2.90
   0  -2 -10   34.20    8.10
   0  -2  10   30.40    6.10
   0  -2  11   -1.90    2.10
   0  -2 -11   -1.90    3.50
   0  -2  12   40.40    8.10
   0  -2  13    0.90    3.50
   0  -2  14   28.60    8.00
   0  -2  15   -2.20    4.40
   0  -3   0    0.90    1.10
   0  -3   0   -0.40    0.90
   0  -3   1    0.40    0.80
   0  -3   1    0.30    0.60
   0  -3  -1    0.70    1.40
   0  -3  -1    2.00    1.20
   0  -3  -2   94.59    6.50
   0  -3   2   88.09    3.50
   0  -3  -2   87.09    5.50
   0  -3   2   82.89    3.40
   0  -3   3    0.30    0.80
   0  -3   3    0.40    0.80
   0  -3  -3   -2.50    1.50
   0  -3  -3   -1.00    1.30
   0  -3  -4    3.30    1.90
   0  -3   4    2.10    1.30
   0  -3   4    1.90    1.30
   0  -3  -4    3.80    2.90
   0  -3   5    0.80    1.30
   0  -3   5   -0.70    1.10
   0  -3  -5    3.00    2.70
   0  -3  -6   59.09    8.70
   0  -3   6   62.09    6.30
   0  -3   6   56.99    5.50
   0  -3  -7    0.80    2.90
   0  -3   7    1.00    1.80
   0  -3  -8   77.89   11.20
   0  -3   8   82.69    8.00
   0  -3   9    0.90    2.20
   0  -3  -9    1.90    3.60
   0  -3 -10   72.19   11.70
   0  -3  10   65.09    8.50
   0  -3 -11    2.10    4.50
   0  -3  11   -1.50    2.60
   0  -3  12   -2.20    2.70
   0  -3 -12    8.40    6.10
   0  -3  13    1.60    4.20
   0  -4   0    0.00    1.30
   0  -4   0   -0.50    1.10
   0  -4  -1    0.40    1.40
   0  -4   1    0.70    1.10
   0  -4   1   -1.40    1.00
   0  -4  -1   -1.60    1.40
   0  -4  -2  193.18   10.50
   0  -4   2  197.08    6.80
   0  -4   2  195.38    6.60
   0  -4   3   -0.50    0.90
   0  -4   3   -0.40    0.70
   0  -4  -3    3.40    2.50
   0  -4   4  152.48    6.30
   0  -4  -4  135.49   10.20
   0  -4   4  143.89    6.10
   0  -4   5    0.00    1.20
   0  -4  -5   -3.30    1.90
   0  -4   5    0.40    1.30
   0  -4   6   34.00    4.30
   0  -4  -6   55.79    9.00
   0  -4  -7    1.10    3.20
   0  -4   7    1.40    1.90
   0  -4  -8    0.60    3.80
   0  -4   8    1.90    2.00
   0  -4  -9    2.30    4.30
   0  -4   9    0.50    2.30
   0  -4 -10    1.10    4.50
   0  -4  10    0.50    2.40
   0  -4  11    1.30    2.80
   0  -4 -11    8.10    5.90
   0  -4  12   13.80    5.00
   0  -4 -12   13.80    7.50
   0  -5   0    2.90    1.90
   0  -5  -1   -0.30    1.70
   0  -5   1    0.80    1.40
   0  -5  -2    2.50    2.40
   0  -5   2    3.40    1.30
   0  -5   2    3.50    1.30
   0  -5   3    0.40    0.90
   0  -5  -3   -2.00    2.10
   0  -5   3   -0.60    0.80
   0  -5   4    1.10    0.90
   0  -5   4   -0.50    1.00
   0  -5  -4   -1.10    2.60
   0  -5  -5   -3.20    2.30
   0  -5   5    0.90    1.20
   0  -5   6   76.19    5.00
   0  -5  -6   78.79   11.30
   0  -5   7    0.30    1.70
   0  -5  -7   -0.40    3.90
   0  -5  -8   32.60    8.30
   0  -5   8   23.90    4.20
   0  -5   9    0.80    2.20
   0  -5  -9   -0.70    4.40
   0  -6   0   82.49    6.10
   0  -6   1   -1.00    1.50
   0  -6  -1    0.90    2.10
   0  -6  -2   16.10    4.30
   0  -6  -3    3.10    3.00
  -1   0  13    1.00    3.90
  -1   0  12   -1.60    3.20
  -1   0  11   -0.40    2.70
  -1   0  10   89.39   10.70
   1   0  -9    0.60    2.70
  -1   0   9    2.20    2.90
  -1   0   8    2.10    2.80
   1   0  -8   -1.80    2.10
  -1   0   7   -1.00    1.60
   1   0  -7   -0.90    2.00
  -1   0   6 1518.25   41.70
   1   0  -6 1536.25   43.00
   1   0  -5   -0.50    1.70
  -1   0   5   -2.00    1.10
  -1   0   4   -1.00    1.30
   1   0  -4    1.10    2.00
   1   0  -3    2.50    1.60
  -1   0   3    1.00    1.30
   1   0  -2  775.02   20.10
  -1   0   2  759.82   19.60
  -1   0   1    1.00    0.50
  -1   0   1   -0.20    0.50
   1   0  -1    0.00    0.60
   1   0   0   -2.70    0.10
   1   0   0   -2.60    0.10
  -1   0   0   -2.70    0.10
  -1   0   0   -2.80    0.10
   1   0   1   -0.10    0.40
  -1   0  -1    0.10    0.60
   1   0   1   -0.50    0.50
  -1   0  -2  110.49    5.00
   1   0   2  106.59    4.60
  -1   0  -3    0.40    1.50
   1   0   3   -0.80    1.10
  -1   0  -4    0.60    1.80
   1   0   4   -0.30    1.40
   1   0   5    0.20    1.60
  -1   0  -5    1.00    2.00
   1   0   6   -2.10    1.70
  -1   0  -6    1.40    2.40
   1   0   7   -0.30    1.70
  -1   0  -7    1.20    2.20
   1   0   8   -1.90    1.70
  -1   0  -8    3.60    3.00
   1   0   9    2.20    2.70
  -1   0  -9    1.30    2.90
   1   0  10  801.82   30.10
   1   0  11   -0.40    2.50
   1   0  12   -1.00    2.90
   1   0  13    2.50    3.90
  -1  -1  15   -2.00    4.30
  -1  -1  14   13.50    6.10
  -1  -1  13    0.30    3.60
  -1  -1  12   17.00    5.60
  -1  -1  11    4.20    3.40
  -1   1  10   68.39    9.50
  -1  -1  10   54.39    7.80
   1  -1 -10   86.89   11.60
  -1   1   9    0.80    2.80
   1  -1  -9    0.70    2.90
  -1  -1   9   -1.60    2.10
  -1  -1   9    0.10    0.60
  -1   1   8   -0.50    1.90
  -1  -1   8   -0.90    1.90
  -1  -1   8   -0.10    0.60
   1  -1  -8   -4.00    1.70
  -1   1   7   -0.10    2.10
  -1  -1   7   -0.60    1.50
   1  -1  -7   -0.10    2.50
  -1  -1   7    0.20    0.50
   1  -1  -6   23.40    5.10
  -1  -1   6   22.70    3.90
  -1  -1   6   21.60    3.90
  -1   1   5    0.10    1.60
   1  -1  -5   -1.60    1.80
  -1  -1   5    0.10    1.40
  -1  -1   5   -0.10    0.70
  -1   1   4  304.27   11.50
  -1  -1   4  279.77   10.80
  -1  -1   4  275.57   10.20
   1  -1  -4  298.77   12.60
  -1   1   3   -0.30    1.10
   1  -1  -3    0.10    1.70
  -1  -1   3    0.50    1.10
  -1  -1   3    1.40    1.10
  -1   1   2 1229.78   30.00
   1  -1  -2 1070.79   29.90
  -1  -1   2 1230.88   28.70
  -1  -1   2 1240.28   28.30
   1  -1  -2 1237.78   31.10
   1  -1  -1   -0.30    1.00
   1  -1  -1    0.10    0.80
   1  -1   0 1896.01   43.20
   1  -1   0 1888.61   42.90
   1  -1   1   -0.10    0.50
  -1  -1  -1   -0.30    0.90
  -1  -1  -1   -0.60    0.70
   1  -1   1    0.30    0.50
   1   1   2  208.68    7.30
  -1  -1  -2  197.98    8.00
   1  -1   2  199.88    6.30
   1  -1   2  203.08    6.70
   1   1   3   -1.50    1.10
  -1  -1  -3   -1.20    1.30
   1  -1   3    0.20    1.20
   1  -1   3    0.30    1.10
   1   1   4  764.92   22.40
   1  -1   4  777.72   22.30
   1  -1   4  759.82   21.30
  -1  -1  -4  742.63   23.70
   1   1   5    0.80    1.60
   1  -1   5    0.60    1.40
  -1  -1  -5   -3.60    1.40
   1  -1   5    0.40    0.90
   1   1   6  242.88   11.60
  -1  -1  -6  222.58   12.40
   1  -1   6  240.98   11.70
   1  -1   6  245.08   11.00
   1  -1   6  233.18    6.20
  -1   1  -7    1.60    2.10
   1   1   7    0.70    1.80
   1  -1   7    0.10    0.60
   1  -1   7   -0.90    1.50
  -1  -1  -7   -1.60    2.00
   1   1   8    7.50    3.30
   1  -1   8   11.60    1.50
   1  -1   8   12.00    3.60
  -1  -1  -8   11.20    4.30
   1   1   9   -0.30    2.30
   1  -1   9   -1.10    1.80
  -1  -1  -9   -0.60    2.70
   1   1  10  271.97   16.10
   1  -1  10  270.77   15.30
  -1  -1 -10  278.47   17.50
   1  -1  11   -1.30    2.40
   1  -1  12  338.57   19.30
   1  -1  13    2.20    4.00
   1  -1  14   57.09   10.70
   1  -1  15    7.90    5.60
  -1  -2  15   -4.90    3.80
  -1  -2  14   15.10    6.20
  -1  -2  13   -3.90    2.60
  -1  -2  12   13.60    5.60
  -1  -2  11   -0.20    2.60
   1  -2 -11   -2.60    2.80
   1  -2 -10   10.80    5.20
  -1  -2  10   19.10    5.20
  -1  -2   9   -0.70    2.00
   1  -2  -9    1.40    3.60
  -1  -2   8  230.68   12.20
   1  -2  -8  248.98   15.60
  -1  -2   7   -0.80    1.70
  -1  -2   7   -1.20    1.60
   1  -2  -7   -2.60    2.00
  -1   2   6  426.76   17.10
  -1  -2   6  441.16   16.50
   1  -2  -6  422.46   19.20
  -1  -2   6  472.95   16.00
  -1   2   5    3.10    1.90
  -1  -2   5    0.20    1.20
   1  -2  -5    2.90    2.40
  -1  -2   5   -0.40    1.10
   1  -2  -4   39.40    5.00
   1  -2  -4   31.30    5.10
  -1  -2   4   31.40    3.50
  -1  -2   4   31.50    3.20
   1  -2  -3    0.60    1.70
  -1  -2   3   -0.10    0.70
  -1  -2   3   -0.50    0.80
   1  -2  -3    1.20    1.40
   1  -2  -2   68.49    4.50
   1  -2  -2   62.79    4.90
   1  -2  -1   -1.00    0.80
   1  -2  -1    0.20    1.20
   1  -2   0   39.50    2.40
   1  -2   0   45.70    2.90
  -1  -2   0   47.00    2.50
  -1  -2   0   40.40    2.10
  -1  -2   0   39.80    2.10
   1  -2   1   -0.20    0.60
  -1  -2  -1   -1.10    0.90
  -1  -2  -1    0.20    0.90
   1  -2   1   -0.40    0.60
   1  -2   2  143.79    5.00
  -1  -2  -2  136.59    6.40
   1  -2   2  155.38    5.00
  -1  -2  -2  136.89    7.00
  -1  -2  -3   -0.40    1.00
   1  -2   3    0.00    0.80
   1  -2   3    2.10    1.10
  -1  -2  -3    1.70    1.80
  -1  -2  -4   70.89    6.70
   1  -2   4   75.49    4.50
  -1  -2  -4   68.29    7.10
   1  -2   4   88.59    5.30
   1   2   5    0.00    1.40
   1  -2   5   -1.10    1.10
   1  -2   5   -0.10    1.40
  -1  -2  -5    1.10    2.30
   1   2   6   63.19    6.80
   1  -2   6   56.09    5.60
   1  -2   6   74.69    7.30
  -1  -2  -6   75.59    8.70
  -1  -2  -7   -1.80    2.20
   1  -2   7    1.50    2.00
   1  -2   7    0.00    1.60
   1  -2   8   30.80    5.20
  -1  -2  -8   47.60    8.30
  -1  -2  -9    5.80    4.00
   1  -2   9   -0.10    2.10
   1  -2  10   55.99    8.20
  -1  -2 -10   41.20    8.70
   1  -2  11    2.50    3.30
  -1  -2 -11   -3.90    3.70
   1  -2  12   -2.40    2.70
   1  -2  13    0.20    3.20
   1  -2  14   68.99   11.30
   1  -2  15   -3.10    4.00
  -1  -3  13   -2.10    3.50
   1  -3 -12   -1.40    4.10
  -1  -3  12    0.90    3.20
   1  -3 -11   -3.50    3.40
  -1  -3  11   -2.90    2.40
  -1  -3  10    1.00    2.50
   1  -3 -10    1.80    3.60
  -1  -3   9    0.60    2.20
   1  -3  -9    0.30    3.40
  -1  -3   8   17.20    4.00
   1  -3  -8   19.30    5.80
  -1  -3   7   -0.30    1.60
   1  -3  -7   -0.50    2.70
  -1  -3   6   52.79    5.30
   1  -3  -6   55.19    8.50
  -1  -3   6   53.29    5.80
  -1  -3   5    0.30    1.20
   1  -3  -5   -1.60    1.90
  -1  -3   5   -0.50    1.10
  -1  -3   4    3.90    1.50
   1  -3  -4    4.50    2.30
  -1  -3   4    5.20    1.50
   1  -3  -4    0.80    2.50
  -1  -3   3   -0.10    0.70
  -1  -3   3   -0.10    0.70
   1  -3  -3   -0.60    1.70
   1  -3  -3   -1.20    1.20
   1  -3  -2    9.30    2.50
   1  -3  -2   11.30    2.90
   1  -3  -1    0.30    1.10
   1  -3  -1   -0.50    1.20
  -1  -3   1    1.30    0.90
  -1  -3   1    0.90    0.60
  -1  -3   0  345.37   11.00
   1  -3   0  344.37   10.80
   1  -3   0  350.36   10.80
  -1  -3   0  348.57   10.40
   1  -3   0  346.97   11.40
   1  -3   1   -1.20    0.70
  -1  -3  -1    0.90    1.40
   1  -3   1    0.10    0.80
  -1  -3  -1   -1.30    0.80
   1  -3   2   81.59    3.70
  -1  -3  -2   72.89    6.60
   1  -3   2   82.19    3.60
  -1  -3  -2   83.09    5.30
   1  -3   3   -0.70    0.80
  -1  -3  -3    0.10    1.30
  -1  -3  -3   -1.40    1.60
   1  -3   3    1.10    0.90
  -1  -3  -4   82.89    8.60
   1  -3   4   92.59    5.20
   1  -3   4   97.39    5.00
  -1  -3  -4   99.49    7.00
  -1  -3  -5   -1.90    2.00
   1  -3   5   -0.10    1.30
   1  -3   5    0.30    1.40
   1  -3   6    0.90    1.70
   1  -3   6    0.70    1.50
  -1  -3  -6   -0.80    2.80
   1  -3   7    0.90    1.70
  -1  -3  -7    0.20    2.80
  -1  -3  -8    2.00    3.90
   1  -3   8    0.60    2.00
   1  -3   9   -0.30    1.80
  -1  -3  -9   -0.50    3.30
  -1  -3 -10   27.70    7.90
   1  -3  10   25.60    5.60
  -1  -3 -11    6.80    4.90
   1  -3  11    0.30    2.80
  -1  -3 -12    5.70    5.10
   1  -3  12    0.80    3.20
   1  -3  13   -0.90    3.40
  -1  -4  12   75.99   10.30
   1  -4 -12   89.89   15.50
   1  -4 -11    4.80    5.10
  -1  -4  11    2.20    3.10
   1  -4 -10   74.49   12.60
  -1  -4  10   67.69    8.40
   1  -4  -9    1.30    4.20
  -1  -4   9    0.30    2.20
  -1  -4   8    0.00    2.00
   1  -4  -8    4.60    4.60
  -1  -4   7    1.80    1.80
   1  -4  -7   -2.90    2.70
  -1  -4   6  200.98    8.90
   1  -4  -6  182.98   13.80
   1  -4  -5   -0.10    2.60
  -1  -4   5    0.40    1.30
  -1  -4   5   -0.20    1.00
  -1  -4   4   20.20    2.30
  -1  -4   4   20.20    2.50
   1  -4  -4   29.80    5.90
  -1  -4   3   -0.30    0.60
  -1  -4   3    1.00    0.80
   1  -4  -3   -0.40    2.00
   1  -4  -2   10.60    3.30
  -1  -4   2   12.00    1.60
  -1  -4   2    7.20    1.30
   1  -4  -1    1.30    1.40
  -1  -4   1    0.80    0.90
  -1  -4   1   -0.60    0.90
   1  -4  -1   -0.50    1.50
   1  -4   0   76.49    4.90
  -1  -4   0   74.39    5.00
  -1  -4   0   73.59    4.50
   1  -4   0   82.29    5.40
   1  -4   1   -0.80    1.20
  -1  -4  -1    0.50    1.30
  -1  -4  -1   -2.80    1.40
   1  -4   1    0.00    1.00
   1  -4   2   15.80    2.30
   1  -4   2   13.10    2.00
  -1  -4  -2   13.50    3.50
   1  -4   3    0.60    1.10
  -1  -4  -3    0.00    2.10
   1  -4   3    0.10    1.00
   1  -4   4   65.59    4.20
  -1  -4  -4   65.19    8.30
   1  -4   4   62.99    4.10
   1  -4   5    2.50    1.60
   1  -4   5    1.00    1.30
  -1  -4  -5    2.60    3.00
   1  -4   6  434.66   15.20
  -1  -4  -6  456.35   22.10
  -1  -4  -7    2.60    3.50
   1  -4   7    0.00    1.70
   1  -4   8   13.80    3.80
  -1  -4  -8    6.00    4.80
   1  -4   9   -3.30    1.80
  -1  -4  -9    2.60    4.00
   1  -4  10   18.00    4.70
  -1  -4 -10   10.90    6.60
   1  -4  11    1.10    2.80
  -1  -4 -11    0.10    4.40
  -1  -4 -12   16.50    7.70
   1  -4  12    9.70    4.80
  -1  -5   9   -0.10    2.20
   1  -5  -9   -5.60    4.20
  -1  -5   8   69.59    6.80
   1  -5  -8   53.49   10.60
   1  -5  -7   -2.10    3.20
  -1  -5   7    0.20    1.60
  -1  -5   6   11.90    2.40
   1  -5  -6   12.30    5.20
  -1  -5   5    2.20    1.20
   1  -5  -5   -1.50    2.40
  -1  -5   5    0.40    1.10
   1  -5  -4    8.00    3.70
   1  -5  -3   -1.90    2.10
   1  -5  -2    6.90    3.30
  -1  -5   2    9.30    1.50
  -1  -5   2   11.30    1.70
   1  -5  -1   -1.90    1.60
  -1  -5   1   -0.10    1.00
  -1  -5   1   -1.40    1.10
  -1  -5   0   23.60    3.80
   1  -5   0   32.20    4.50
  -1  -5  -1   -2.10    1.40
   1  -5   1    1.50    1.50
   1  -5   2  194.38    7.60
   1  -5   2  183.98    7.40
  -1  -5  -2  204.08   11.30
   1  -5   3    1.10    1.20
   1  -5   3    0.10    1.10
   1  -5   3    1.00    1.10
  -1  -5  -3   -1.00    2.30
   1  -5   4  114.99    5.90
  -1  -5  -4  119.49   11.90
   1  -5   4  121.99    5.40
   1  -5   5   -0.50    1.20
  -1  -5  -5    1.40    3.20
   1  -5   6    7.60    2.30
  -1  -5  -6    7.40    4.70
  -1  -5  -7   -0.20    3.80
   1  -5   7   -0.60    1.60
  -1  -5  -8   60.99   11.00
   1  -5   8   58.69    6.60
  -1  -5  -9    8.50    5.70
   1  -5   9    0.10    2.10
   1  -6  -3   -0.90    2.60
   1  -6  -2   50.09    7.00
   1  -6  -1   -2.90    1.80
  -1  -6   1    0.90    1.30
  -1  -6   0   14.70    3.20
   1  -6   0   17.70    3.60
   1  -6   1    0.50    1.50
  -1  -6  -1   -2.40    1.70
  -1  -6  -2    2.80    2.90
  -1  -6  -3   -1.40    2.50
  -2   0  13    1.50    4.30
  -2   0  12    7.40    4.70
  -2   0  11   -0.50    2.70
  -2   0  10   -1.40    2.40
  -2   0   9   -2.40    2.10
   2   0  -9   -2.50    2.10
   2   0  -8  539.65   22.50
  -2   0   8  583.34   22.20
   2   0  -7    1.30    2.40
  -2   0   7    3.00    2.30
  -2   0   6    1.40    2.10
   2   0  -6   -1.90    1.80
  -2   0   5    6.10    2.10
   2   0  -5    3.00    2.30
  -2   0   4   81.09    5.30
   2   0  -4   77.19    5.70
  -2   0   3   -0.60    1.20
   2   0  -3   -0.70    1.40
   2   0  -2   -1.40    1.10
  -2   0   2   -1.40    0.90
   2   0  -1   -0.50    0.30
  -2   0   1    0.20    0.60
   2   0  -1    0.30    0.70
  -2   0   1    1.20    0.70
  -2   0   0 1802.52   40.80
   2   0   0 1812.22   40.80
   2   0   0 1788.92   40.70
  -2   0  -1   -0.40    0.60
   2   0   1    0.60    0.60
   2   0   2   -0.30    1.00
  -2   0  -2   -0.30    1.20
  -2   0  -3   -1.30    1.40
  -2   0  -4  548.15   17.60
   2   0   4  530.75   16.80
   2   0   5   -1.00    1.30
  -2   0  -5   -0.40    1.60
  -2   0  -6   -0.90    1.80
   2   0   6    0.70    1.90
   2   0   7   -0.10    1.70
  -2   0  -7   -3.20    1.80
  -2   0  -8   87.09    9.80
   2   0   8   92.89    9.30
   2   0   9   -1.30    1.80
  -2   0  -9   -1.50    2.20
   2   0  10    0.40    2.80
   2   0  11    0.60    2.60
   2   0  12  663.73   29.00
   2   0  13   -2.00    3.40
  -2  -1  15    0.90    4.80
  -2  -1  14    2.70    4.90
  -2  -1  13    3.60    4.30
  -2  -1  12   91.89   12.00
  -2  -1  11    1.80    2.70
  -2   1  10  375.16   19.20
   2  -1 -10  361.16   20.20
  -2  -1  10  379.06   18.50
  -2   1   9    4.50    3.30
  -2  -1   9   -0.10    2.10
   2  -1  -9   -0.40    2.90
  -2  -1   9   -0.90    0.60
  -2   1   8    5.10    3.10
   2  -1  -8    2.50    3.20
  -2  -1   8    6.40    1.00
  -2  -1   8    0.60    2.10
  -2   1   7   -1.10    1.90
   2  -1  -7    4.20    2.90
  -2  -1   7   -0.80    0.40
  -2  -1   7    1.70    2.00
  -2   1   6   83.59    8.10
  -2  -1   6  103.09    7.40
  -2  -1   6  105.99    7.00
   2  -1  -6   94.89    9.50
  -2   1   5   -1.80    1.30
  -2  -1   5   -0.70    0.70
   2  -1  -5    1.90    2.30
  -2  -1   5   -1.10    1.20
  -2   1   4    4.20    2.20
   2  -1  -4    4.50    2.60
  -2  -1   4    7.70    2.00
  -2  -1   4    5.00    2.10
  -2   1   3    2.40    1.50
  -2  -1   3    0.20    1.10
  -2  -1   3   -0.10    1.00
   2  -1  -3   -1.30    1.60
  -2   1   2  496.55   14.40
  -2  -1   2  507.85   12.90
   2  -1  -2  503.75   15.40
  -2  -1   2  497.85   13.10
   2  -1  -2  508.75   14.60
   2  -1  -1    0.10    0.80
   2  -1  -1    0.00    0.80
   2  -1  -1    1.00    1.20
  -2  -1   0   44.90    1.70
   2  -1   0   40.80    2.50
   2  -1   0   47.10    2.40
  -2  -1   0   41.10    1.60
  -2  -1  -1   -0.30    0.90
   2  -1   1   -1.70    0.60
   2  -1   1    0.10    0.70
  -2  -1  -1   -0.50    0.70
   2   1   2   71.39    4.00
  -2  -1  -2   73.09    4.70
   2  -1   2   67.89    3.50
   2  -1   2   77.89    3.90
   2   1   3   -1.20    1.10
  -2  -1  -3   -2.10    1.40
   2  -1   3    0.70    1.10
   2  -1   3   -1.00    1.20
   2   1   4  698.03   20.90
   2  -1   4  597.84   20.30
   2  -1   4  762.52   20.30
  -2  -1  -4  746.53   22.50
   2   1   5    1.80    1.60
   2  -1   5    1.20    1.40
  -2  -1  -5    4.10    2.60
   2  -1   5   -1.20    1.20
  -2   1  -6   40.90    7.00
   2   1   6   30.40    5.00
   2  -1   6   43.10    5.90
   2  -1   6   34.80    1.60
  -2  -1  -6   25.60    5.00
   2  -1   6   31.80    1.70
   2  -1   6   39.70    5.20
   2   1   7    1.00    2.10
  -2   1  -7    1.40    2.10
   2  -1   7    1.10    0.70
  -2  -1  -7    3.20    2.70
   2  -1   7   -1.40    1.60
   2   1   8  142.59   10.00
  -2  -1  -8  159.98   11.70
   2  -1   8  148.79    5.10
   2  -1   8  139.39    9.60
   2   1   9   -2.40    2.10
   2  -1   9    2.10    2.30
  -2  -1  -9   -3.60    2.50
   2   1  10   -2.40    2.80
  -2  -1 -10    8.20    4.30
   2  -1  10    0.30    2.30
   2  -1  11   -1.40    2.40
   2  -1  12   12.60    4.80
   2  -1  13    6.90    4.80
   2  -1  14   -0.10    0.80
   2  -1  14    2.80    4.10
   2  -1  15    1.40    4.50
  -2  -2  15   -8.40    3.30
  -2  -2  14    5.50    4.40
  -2  -2  13   -0.20    3.80
  -2  -2  12   18.00    5.80
  -2  -2  11    3.20    3.20
   2  -2 -11    1.70    3.90
  -2  -2  10   42.10    7.00
   2  -2 -10   33.20    7.90
   2  -2  -9   -2.00    2.80
  -2  -2   9   -2.40    1.80
   2  -2  -8  162.68   12.50
  -2  -2   8  140.79    9.40
   2  -2  -7    4.20    3.20
  -2  -2   7    0.10    1.80
  -2  -2   7   -0.40    1.70
  -2   2   6    9.60    3.00
  -2  -2   6    3.50    2.20
  -2  -2   6   10.40    2.70
   2  -2  -6    8.30    3.80
  -2   2   5    1.00    1.80
  -2  -2   5   -1.70    1.00
  -2  -2   5   -0.80    1.20
   2  -2  -5   -3.00    1.70
  -2  -2   4  352.86   11.10
  -2  -2   4  354.66   11.80
   2  -2  -4  350.66   15.00
   2  -2  -4  351.06   13.70
   2  -2  -3    0.50    1.70
  -2  -2   3   -0.50    0.70
   2  -2  -3   -0.40    1.10
  -2  -2   3   -0.50    0.80
   2  -2  -2   33.70    4.30
   2  -2  -2   47.20    4.40
   2  -2  -1    1.00    1.20
   2  -2  -1    0.00    0.90
  -2  -2   0  355.56    9.40
   2  -2   0  359.56   10.40
  -2  -2   0  356.06    9.60
   2  -2   0  374.36   11.00
   2  -2   1   -0.20    0.70
  -2  -2  -1   -1.10    0.90
   2  -2   1   -0.90    0.70
  -2  -2  -1   -0.10    0.80
   2  -2   2   47.00    2.80
  -2  -2  -2   50.39    5.00
   2  -2   2   44.30    2.80
  -2  -2  -2   43.10    4.00
  -2  -2  -3   -0.50    1.10
  -2  -2  -3   -0.10    1.40
   2  -2   3   -0.80    0.90
   2  -2   3   -0.70    0.80
   2  -2   4  210.38    8.30
  -2  -2  -4  230.88   11.30
   2  -2   4  201.28    8.70
   2   2   5    0.80    1.60
   2  -2   5   -0.20    1.30
   2  -2   5    0.30    1.40
  -2  -2  -5    0.20    2.10
   2   2   6    1.60    2.20
  -2  -2  -6    1.90    2.90
   2  -2   6   -0.40    1.60
   2  -2   6    0.80    1.60
   2  -2   7   -1.50    1.30
   2  -2   7    1.40    2.00
  -2  -2  -7   -2.90    2.20
   2  -2   8   26.80    5.00
  -2  -2  -8   38.00    7.30
  -2  -2  -9    0.00    3.20
   2  -2   9   -0.20    2.10
   2  -2  10   69.89    9.00
  -2  -2 -10   48.70    9.10
   2  -2  11    0.10    2.70
  -2  -2 -11    4.90    5.30
   2  -2  12   11.50    4.90
   2  -2  13    1.40    3.30
   2  -2  14   10.90    5.50
   2  -2  15    2.40    4.50
  -2  -3  13   -0.30    3.80
   2  -3 -12   17.00    7.60
  -2  -3  12   15.20    5.70
  -2  -3  11   -0.60    2.50
   2  -3 -11    4.20    5.20
   2  -3 -10   18.80    6.60
  -2  -3  10   17.20    4.60
  -2  -3   9   -0.50    2.20
   2  -3  -9    6.70    4.30
   2  -3  -8  316.17   18.60
  -2  -3   8  274.17   13.30
   2  -3  -7    2.10    3.30
  -2  -3   7   -1.00    1.50
  -2  -3   6   16.20    3.10
   2  -3  -6   12.00    4.70
  -2  -3   6   16.80    3.40
  -2  -3   5    0.30    1.20
   2  -3  -5    1.80    2.60
  -2  -3   5   -0.80    1.10
   2  -3  -4  189.68   11.20
   2  -3  -4  187.48   11.40
  -2  -3   4  174.68    7.00
  -2  -3   4  174.78    6.60
   2  -3  -3    0.00    1.50
  -2  -3   3   -0.20    0.60
  -2  -3   3   -0.30    0.60
   2  -3  -3    0.70    1.90
   2  -3  -2   -0.50    1.70
   2  -3  -2    0.90    1.30
  -2  -3   1    1.30    0.60
   2  -3  -1   -1.00    1.20
   2  -3  -1   -0.10    1.00
  -2  -3   1    0.00    0.50
  -2  -3   0   41.10    2.80
  -2  -3   0   43.00    3.10
   2  -3   0   44.80    3.30
   2  -3   0   40.60    4.00
  -2  -3  -1   -0.80    0.80
   2  -3   1    1.10    1.00
  -2  -3  -1    0.30    1.30
   2  -3   1   -0.50    0.80
  -2  -3  -2   13.10    2.60
   2  -3   2   21.80    2.40
  -2  -3  -2   20.80    3.80
   2  -3   2   15.20    2.10
  -2  -3  -3    0.00    1.30
   2  -3   3   -0.20    0.90
  -2  -3  -3   -0.70    1.50
   2  -3   3   -0.50    0.90
  -2  -3  -4    7.10    3.20
  -2  -3  -4    8.50    2.80
   2  -3   4    6.90    1.90
   2  -3   4    3.40    1.60
   2  -3   5    2.30    1.50
   2  -3   5    1.10    1.50
  -2  -3  -5    0.50    2.30
   2  -3   6  107.09    7.20
  -2  -3  -6   99.39   11.10
   2  -3   6  114.39    7.00
   2  -3   7    0.10    1.60
  -2  -3  -7    1.90    3.20
   2  -3   8  108.99    8.10
  -2  -3  -8  111.59   13.10
   2  -3   9    0.10    2.00
  -2  -3  -9    1.60    3.40
   2  -3  10    3.10    3.00
  -2  -3 -10   10.90    6.00
  -2  -3 -11   -0.60    3.50
   2  -3  11    1.30    3.00
  -2  -3 -12    6.60    5.20
   2  -3  12    4.90    3.70
   2  -3  13   -2.20    3.20
  -2  -4  12    4.70    3.80
   2  -4 -12    9.10    6.70
   2  -4 -11    7.30    5.80
  -2  -4  11   -1.50    2.50
   2  -4 -10    2.70    4.90
  -2  -4  10    2.80    2.80
   2  -4  -9   -2.00    3.70
  -2  -4   9    0.00    2.30
   2  -4  -8    7.20    4.80
  -2  -4   8    6.30    2.80
  -2  -4   7   -1.00    1.50
   2  -4  -7   -4.50    2.30
  -2  -4   6   32.60    4.10
   2  -4  -6   30.90    6.80
  -2  -4   5    0.30    1.10
   2  -4  -5   -0.90    2.70
  -2  -4   5   -1.10    0.90
  -2  -4   4  145.99    5.40
   2  -4  -4  143.09   10.50
  -2  -4   4  135.99    5.50
   2  -4  -3    0.80    2.30
   2  -4  -2   30.30    4.90
  -2  -4   1   -1.20    0.90
   2  -4  -1    1.10    1.40
   2  -4  -1    1.30    1.80
  -2  -4   1   -0.70    0.80
  -2  -4   0   30.10    3.20
   2  -4   0   29.30    4.10
  -2  -4   0   27.00    3.40
   2  -4   0   29.80    3.70
   2  -4   1   -0.10    1.00
   2  -4   1   -1.30    1.00
  -2  -4  -1    0.50    1.10
   2  -4   1   -0.20    1.20
  -2  -4  -1   -1.30    1.40
  -2  -4  -2    6.00    2.70
   2  -4   2    3.00    1.50
   2  -4   2    4.70    1.50
  -2  -4  -3   -1.10    1.80
   2  -4   3   -1.10    0.80
   2  -4   3    0.30    1.10
   2  -4   4   98.29    5.40
  -2  -4  -4  102.39   10.60
   2  -4   4   98.79    5.50
   2  -4   5   -0.50    1.20
   2  -4   5   -0.20    1.30
  -2  -4  -5    2.70    3.20
   2  -4   6   -0.90    1.80
  -2  -4  -6   -0.90    3.10
   2  -4   7    1.60    1.80
  -2  -4  -7    0.60    3.30
   2  -4   8    1.30    2.20
  -2  -4  -8    3.10    4.60
  -2  -4  -9   -4.00    3.00
   2  -4   9   -2.30    1.90
  -2  -4 -10   25.40    8.00
   2  -4  10   33.50    6.40
   2  -4  11   -0.20    2.80
  -2  -4 -11   -2.80    4.00
  -2  -4 -12    0.90    5.20
   2  -4  12    6.50    4.00
   2  -5  -9    1.80    5.00
  -2  -5   9   -0.70    2.20
  -2  -5   8    5.10    2.50
   2  -5  -8    8.10    5.40
  -2  -5   7   -1.90    1.50
   2  -5  -7    0.70    3.90
   2  -5  -6    4.90    4.10
  -2  -5   6   17.80    2.70
   2  -5  -5    4.60    3.40
   2  -5  -4  121.49   12.20
   2  -5  -3    0.20    2.40
   2  -5  -2  170.98   10.60
   2  -5  -1   -0.60    1.90
  -2  -5   1    0.40    1.20
  -2  -5   1   -0.30    1.00
   2  -5   0    3.20    2.20
  -2  -5   0   10.00    2.60
  -2  -5  -1    2.60    2.00
   2  -5   1    1.00    1.60
   2  -5   2  115.59    5.90
  -2  -5  -2  106.19    9.60
   2  -5   3    0.30    1.20
  -2  -5  -3    0.80    2.50
  -2  -5  -4   30.50    6.40
   2  -5   4   26.50    3.20
  -2  -5  -5    1.80    3.30
   2  -5   5   -0.20    1.40
   2  -5   6   15.00    3.00
  -2  -5  -6   18.00    6.10
  -2  -5  -7    3.50    4.20
   2  -5   7   -1.20    1.70
  -2  -5  -8    8.80    5.20
   2  -5   8    4.60    2.50
  -2  -5  -9   -2.80    4.00
   2  -5   9    2.00    2.20
   2  -6  -3    0.20    2.90
   2  -6  -2   93.89    9.70
   2  -6  -1   -2.40    1.90
  -2  -6   0   37.10    4.50
   2  -6   0   30.60    4.60
  -2  -6  -1    0.30    2.10
   2  -6   1    0.20    1.60
  -2  -6  -2   22.10    4.80
   2  -6   2   22.50    3.00
  -2  -6  -3    3.50    3.00
  -3   0  13    1.80    4.00
  -3   0  12    0.70    3.80
  -3   0  11   -1.10    3.00
  -3   0  10  220.98   14.00
   3   0  -9   -2.00    2.40
  -3   0   9    4.60    3.10
  -3   0   8   -0.70    2.00
   3   0  -8   -1.40    2.50
  -3   0   7    1.40    2.00
   3   0  -7   -1.60    2.10
  -3   0   6 1294.67   36.90
   3   0  -6 1306.77   37.90
   3   0  -5   -0.60    1.60
  -3   0   5    0.80    1.60
   3   0  -4    0.40    1.90
  -3   0   4    1.30    1.60
   3   0  -3    0.70    1.50
  -3   0   3    1.40    1.40
   3   0  -2  130.29    5.70
  -3   0   2  133.99    5.40
   3   0  -1    0.00    0.80
   3   0  -1   -0.70    0.40
  -3   0   1    0.70    0.70
  -3   0   1   -0.60    0.70
   3   0   0    0.30    0.60
  -3   0   0    0.10    0.60
   3   0   0    0.30    0.30
  -3   0  -1   -0.40    0.80
   3   0   1    0.10    0.70
  -3   0  -2 9742.73  227.88
   3   0   2 9999.00  228.98
  -3   0  -3    0.10    1.50
   3   0   3    0.10    1.20
   3   0   4   -0.90    1.40
  -3   0  -4   -0.20    1.70
  -3   0  -5    0.50    1.80
   3   0   5    0.10    1.40
   3   0   6    9.20    2.80
  -3   0  -6    9.90    3.40
  -3   0  -7    0.20    2.10
   3   0   7    0.20    1.90
   3   0   8    0.70    2.20
  -3   0  -8    0.00    2.60
  -3   0  -9   -4.90    2.00
   3   0   9    1.50    2.50
   3   0  10    3.70    3.30
   3   0  11    0.20    2.60
   3   0  12    0.80    3.20
   3   0  13   -1.80    3.70
  -3  -1  15   -2.60    4.40
  -3  -1  14   13.20    5.80
  -3  -1  13   -0.40    3.50
  -3  -1  12  177.08   16.40
  -3  -1  11    0.20    2.80
  -3   1  10   -1.20    2.90
  -3  -1  10    3.50    2.90
   3  -1 -10   -0.70    3.30
  -3   1   9   -1.50    2.60
  -3  -1   9    0.10    0.60
   3  -1  -9   -0.40    3.00
  -3  -1   9    2.20    2.60
  -3   1   8   97.09   10.30
  -3  -1   8  104.69    9.80
   3  -1  -8   92.69   10.60
  -3  -1   8   98.09    3.30
  -3   1   7   -0.10    2.20
  -3  -1   7    0.60    1.90
   3  -1  -7   -1.70    2.30
  -3  -1   7   -0.80    0.30
  -3   1   6  460.55   17.90
   3  -1  -6  489.45   19.50
  -3  -1   6  483.95   17.10
  -3  -1   6  493.65   18.20
  -3   1   5   -0.50    1.80
  -3  -1   5    0.40    1.40
  -3  -1   5    0.70    1.10
   3  -1  -5    1.50    2.10
  -3   1   4  141.69    7.50
  -3  -1   4  137.09    6.50
  -3  -1   4  128.59    6.80
   3  -1  -4  125.89    8.00
  -3   1   3    0.70    1.40
  -3  -1   3   -0.70    0.90
   3  -1  -3   -0.70    1.50
  -3  -1   3    0.60    1.20
  -3   1   2  217.78    8.00
  -3   1   2  206.88    7.80
  -3  -1   2  226.68    7.00
   3  -1  -2  213.58    8.20
  -3  -1   2  221.98    6.70
   3  -1  -2  216.08    8.90
  -3  -1   1    0.60    0.50
  -3  -1   1    0.30    0.50
   3  -1  -1   -0.50    0.50
   3  -1  -1   -0.50    1.00
   3  -1   0  326.77    9.60
  -3  -1   0  326.27    8.30
  -3  -1   0  314.27    8.30
   3  -1   0  320.97    9.20
   3  -1   1   -1.40    0.80
  -3  -1  -1   -1.10    0.90
  -3  -1  -1   -0.90    0.80
   3  -1   1   -1.30    0.80
   3   1   2 1170.98   29.70
  -3  -1  -2 1229.08   30.80
   3  -1   2 1197.78   29.60
   3  -1   2 1186.68   29.20
   3   1   3    0.20    1.20
  -3  -1  -3   -0.30    1.60
   3  -1   3    1.00    1.20
   3  -1   3   -1.00    1.10
   3   1   4  562.14   17.80
   3  -1   4  554.64   16.90
  -3  -1  -4  549.85   19.00
   3   1   5    2.50    1.90
   3  -1   5   -1.00    1.50
  -3  -1  -5    0.40    2.00
   3  -1   5    0.70    1.60
   3  -1   5    0.50    0.50
   3  -1   5   -0.80    0.40
   3   1   6   99.49    7.20
  -3   1  -6  103.89    7.50
   3  -1   6   99.29    3.40
   3  -1   6  108.69    7.10
   3  -1   6  107.39    3.60
  -3  -1  -6  101.39    9.50
   3   1   7    0.90    2.00
  -3   1  -7   -2.10    1.60
   3  -1   7    1.10    0.70
  -3  -1  -7    0.50    2.50
   3  -1   7    0.20    2.00
   3   1   8   31.00    5.90
   3  -1   8   36.60    5.80
  -3  -1  -8   19.20    5.10
   3  -1   8   33.10    2.70
   3   1   9   -0.40    2.40
   3  -1   9    2.30    2.30
  -3  -1  -9   -2.10    2.90
   3   1  10    6.10    3.80
  -3  -1 -10    6.30    4.20
   3  -1  10    5.50    3.60
   3  -1  11   -2.30    2.40
   3  -1  12   10.80    4.70
   3  -1  13   -3.60    3.10
   3  -1  14   25.40    7.60
   3  -1  14   22.90    2.10
   3  -1  15    1.70    4.40
  -3  -2  15    0.20    4.70
  -3  -2  14   -2.30    3.50
  -3  -2  13    1.80    3.90
  -3  -2  12  119.09   13.40
   3  -2 -11   -5.30    2.90
  -3  -2  11    2.60    3.10
   3  -2 -10    6.40    5.00
  -3  -2  10   10.00    4.00
  -3  -2   9    0.20    2.30
   3  -2  -9   -1.90    2.80
  -3  -2   8  112.99    8.20
   3  -2  -8  114.29   12.20
   3  -2  -7   -1.70    2.30
  -3  -2   7   -1.50    1.60
  -3  -2   7   -1.90    1.40
  -3   2   6    6.60    2.70
  -3  -2   6    5.90    2.30
  -3  -2   6    7.30    2.60
   3  -2  -6    5.70    3.50
  -3   2   5   -0.70    1.60
  -3  -2   5    0.00    1.20
   3  -2  -5    0.10    1.90
  -3  -2   5    1.20    1.40
  -3  -2   4    2.90    1.30
   3  -2  -4    0.20    1.90
  -3  -2   4    1.70    1.40
   3  -2  -4    1.10    1.70
  -3  -2   3    0.20    0.70
   3  -2  -3   -1.80    1.50
  -3  -2   3   -0.10    0.80
   3  -2  -3   -0.60    0.90
   3  -2  -2  209.18    9.40
   3  -2  -2  212.48    8.80
   3  -2  -1   -0.30    1.20
   3  -2  -1    0.10    1.00
   3  -2  -1   -1.10    0.90
   3  -2   0  116.69    5.00
  -3  -2   0  111.99    3.90
   3  -2   0  109.09    5.30
  -3  -2   0  114.99    4.10
  -3  -2  -1   -0.30    0.80
   3  -2   1    0.20    0.90
   3  -2   1   -0.50    0.80
  -3  -2  -1   -0.30    1.00
  -3  -2  -2  315.17   11.60
   3  -2   2  310.67    9.60
  -3  -2  -2  327.17   10.80
   3  -2   2  294.67    9.70
  -3  -2  -3   -1.60    1.10
  -3  -2  -3   -0.80    1.70
   3  -2   3   -0.50    1.00
   3  -2   3   -0.70    1.00
   3  -2   4   67.59    4.80
  -3  -2  -4   80.79    7.90
   3  -2   4   62.89    4.50
   3   2   5   -0.80    1.50
   3  -2   5    0.80    1.50
  -3  -2  -5   -0.90    1.70
   3  -2   5   -1.50    1.10
   3   2   6  787.42   25.20
   3  -2   6  745.23   23.50
  -3  -2  -6  775.72   27.70
   3  -2   6  743.83   24.60
   3  -2   7    1.40    1.90
   3  -2   7   -0.30    2.00
  -3  -2  -7   -2.90    1.90
  -3  -2  -8    2.60    3.40
   3  -2   8   11.10    3.30
  -3  -2  -9    0.80    3.50
   3  -2   9    2.10    2.50
  -3  -2 -10   99.19   13.10
   3  -2  10  110.59   11.30
   3  -2  11   -0.30    2.90
  -3  -2 -11    3.80    4.40
   3  -2  12   11.90    5.30
   3  -2  13   -1.70    3.10
   3  -2  14    6.70    5.30
   3  -2  15    4.40    4.60
  -3  -3  13    1.10    3.60
  -3  -3  12   14.30    5.30
   3  -3 -12   15.90    7.70
  -3  -3  11   -2.00    2.60
   3  -3 -11   -2.30    4.10
   3  -3 -10  120.09   15.00
  -3  -3  10  141.59   10.60
   3  -3  -9   -5.60    2.70
  -3  -3   9    0.60    2.10
  -3  -3   8   42.60    5.90
   3  -3  -8   44.10    8.50
   3  -3  -7   -0.60    2.80
  -3  -3   7    0.70    1.80
  -3  -3   6   18.80    3.50
  -3  -3   6   18.70    3.20
   3  -3  -6   15.40    4.80
  -3  -3   5   -0.50    1.10
   3  -3  -5    0.20    2.50
  -3  -3   5   -0.70    1.10
  -3  -3   4   64.19    3.90
  -3  -3   4   62.79    3.60
   3  -3  -4   74.39    8.30
   3  -3  -3   -0.50    1.70
  -3  -3   3   -0.20    0.60
   3  -3  -3   -0.40    1.50
  -3  -3   3    0.30    0.60
   3  -3  -2  207.38   10.20
   3  -3  -2  200.98    9.20
   3  -3  -1   -2.10    1.10
  -3  -3   1    0.00    0.50
  -3  -3   1   -0.60    0.40
   3  -3  -1   -0.30    1.20
   3  -3   0   61.89    4.00
  -3  -3   0   59.19    3.60
   3  -3   0   64.09    4.50
  -3  -3   0   52.99    3.10
   3  -3   1    0.70    0.90
  -3  -3  -1   -0.40    1.20
   3  -3   1   -0.40    1.00
  -3  -3  -1   -0.30    0.90
   3  -3   2   20.50    2.70
  -3  -3  -2   18.70    3.00
   3  -3   2   14.80    2.20
  -3  -3  -2   14.90    3.20
   3  -3   3    0.00    1.10
   3  -3   3   -0.10    1.00
  -3  -3  -3   -1.20    1.20
  -3  -3  -3   -2.00    1.40
   3  -3   4   16.70    2.90
   3  -3   4   20.60    3.00
  -3  -3  -4   14.80    3.50
  -3  -3  -4   14.40    4.10
   3  -3   5   -0.90    1.20
  -3  -3  -5   -0.80    2.10
   3  -3   5    0.10    1.30
   3  -3   6   42.40    5.00
  -3  -3  -6   59.39    8.50
   3  -3   6   39.10    5.20
  -3  -3  -7   -1.30    2.50
   3  -3   7   -0.30    1.60
   3  -3   8   38.70    5.70
  -3  -3  -8   36.80    8.10
   3  -3   9    1.60    2.30
  -3  -3  -9    0.60    3.50
  -3  -3 -10    2.30    4.70
   3  -3  10    1.70    3.00
  -3  -3 -11   -0.40    4.50
   3  -3  11    2.90    3.40
   3  -3  12   17.20    5.60
  -3  -3 -12   10.50    6.60
   3  -3  13   -2.60    3.20
  -3  -4  12    8.20    4.40
   3  -4 -12    3.90    5.20
  -3  -4  11    1.80    2.90
   3  -4 -11   -4.40    3.40
   3  -4 -10    0.80    5.10
  -3  -4  10   -0.80    2.30
   3  -4  -9    1.50    4.60
  -3  -4   9    0.10    2.30
  -3  -4   8   11.70    3.20
   3  -4  -8    7.60    5.10
   3  -4  -7   -0.40    3.20
  -3  -4   7   -1.70    1.40
  -3  -4   6    1.90    1.50
   3  -4  -6   -2.60    2.50
  -3  -4   5    0.40    1.20
  -3  -4   5    0.10    1.10
   3  -4  -5    0.20    2.70
  -3  -4   4  148.99    5.60
  -3  -4   4  161.98    5.60
   3  -4  -4  158.88   11.10
   3  -4  -3    1.60    2.50
   3  -4  -2   12.20    3.40
  -3  -4   1    0.30    1.00
   3  -4  -1   -1.20    1.40
   3  -4  -1    0.50    1.50
  -3  -4   1   -0.10    0.80
   3  -4   0  131.29    7.40
  -3  -4   0  134.09    6.60
   3  -4   0  138.19    7.00
  -3  -4   0  127.09    5.80
  -3  -4  -1    0.00    1.60
   3  -4   1    1.30    1.50
   3  -4   1   -0.40    1.00
  -3  -4  -1   -1.10    1.00
  -3  -4  -2   57.79    6.60
   3  -4   2   54.59    3.90
   3  -4   2   64.69    4.30
   3  -4   3    0.10    1.10
  -3  -4  -3    0.00    1.90
   3  -4   3   -0.60    1.10
   3  -4   4   22.30    3.20
   3  -4   4   18.10    3.00
  -3  -4  -4   12.00    4.30
   3  -4   5   -0.90    1.30
  -3  -4  -5    1.40    3.00
  -3  -4  -6   46.30    8.30
   3  -4   6   48.80    5.30
  -3  -4  -7    2.00    3.10
   3  -4   7    0.70    2.00
  -3  -4  -8   27.50    7.50
   3  -4   8   31.90    5.20
   3  -4   9    1.30    2.60
  -3  -4  -9    1.70    4.20
  -3  -4 -10   16.70    7.20
   3  -4  10   21.00    4.90
   3  -4  11   -0.20    2.90
  -3  -4 -11   11.30    6.10
   3  -4  12    9.70    4.50
  -3  -4 -12   14.10    7.60
  -3  -5   9    0.00    2.20
   3  -5  -9    1.70    4.80
   3  -5  -8   18.90    7.10
  -3  -5   8   29.70    4.60
  -3  -5   7    1.10    1.80
   3  -5  -7    2.40    4.10
  -3  -5   6   61.99    4.00
   3  -5  -6   49.60    9.10
   3  -5  -5   -1.10    3.00
   3  -5  -4    5.70    3.60
   3  -5  -3   -0.30    2.50
   3  -5  -2   24.40    5.10
  -3  -5   1   -0.50    1.10
   3  -5  -1    4.20    2.50
  -3  -5   1    0.10    1.00
   3  -5   0   24.70    4.20
  -3  -5   0   31.80    4.10
   3  -5   1   -2.10    1.30
  -3  -5  -1    0.70    2.00
   3  -5   2   46.10    4.70
  -3  -5  -2   68.09    7.60
   3  -5   3    0.60    1.40
  -3  -5  -3   -2.70    1.90
  -3  -5  -4    2.80    3.20
   3  -5   4    5.70    2.00
   3  -5   5   -1.10    1.40
  -3  -5  -5    0.50    3.10
  -3  -5  -6   30.70    7.40
   3  -5   6   42.30    4.90
   3  -5   7   -1.30    1.60
  -3  -5  -7    3.70    3.90
  -3  -5  -8   61.59   11.10
   3  -5   8   65.19    7.30
  -3  -5  -9   -0.20    4.60
   3  -5   9    0.50    2.40
   3  -6  -3    2.80    3.00
   3  -6  -2   33.80    6.00
   3  -6  -1    2.40    2.50
   3  -6   0   49.80    6.00
  -3  -6   0   55.49    5.20
   3  -6   1    0.00    1.70
  -3  -6  -1   -1.60    2.10
   3  -6   2    4.10    2.00
  -3  -6  -2    1.90    2.50
  -3  -6  -3    1.60    2.90
   3  -6   3   -1.40    1.30
  -4   0  13   -1.80    3.50
  -4   0  12    5.80    4.60
  -4   0  11    0.50    3.30
  -4   0  10    5.40    3.80
  -4   0   9   -0.10    2.50
   4   0  -9   -0.40    3.90
   4   0  -8  478.85   20.70
  -4   0   8  497.35   20.20
  -4   0   7    1.70    2.10
   4   0  -7   -0.20    2.20
  -4   0   6   -0.20    1.80
   4   0  -6   -3.10    1.60
  -4   0   5    1.60    1.80
   4   0  -5    2.50    2.20
  -4   0   4  777.92   23.00
   4   0  -4  822.42   23.90
  -4   0   3   -0.20    1.40
   4   0  -3    1.70    1.60
   4   0  -2    3.30    1.60
   4   0  -2   -0.30    0.60
  -4   0   2    1.10    1.20
   4   0  -1    0.20    0.90
  -4   0   1   -1.30    0.80
   4   0  -1   -0.30    0.40
  -4   0   0   49.80    2.80
   4   0   0   49.20    2.70
   4   0   0   46.50    1.80
   4   0   1    0.40    1.00
  -4   0  -1   -0.80    1.00
  -4   0  -2   -0.60    1.20
   4   0   2    0.90    1.20
   4   0   3    0.00    1.30
  -4   0  -3    1.20    1.70
   4   0   4  100.49    6.00
  -4   0  -4  106.69    6.80
   4   0   5    0.90    1.70
  -4   0  -5    0.10    1.90
  -4   0  -6   -3.00    1.30
   4   0   6   -0.40    1.60
  -4   0  -7   -3.10    1.80
   4   0   7   -1.20    1.80
   4   0   8    1.10    2.20
  -4   0  -8   -0.40    2.40
  -4   0  -9    0.70    2.70
   4   0   9    0.30    2.40
   4   0  10    0.10    3.00
   4   0  11   -1.10    2.70
   4   0  12    7.90    5.00
   4   0  13    6.10    4.90
  -4  -1  15   -5.40    3.30
  -4  -1  14   49.00   10.30
  -4  -1  13   -5.00    2.60
  -4  -1  12    8.40    4.80
  -4  -1  11    0.70    2.70
  -4   1  10   46.90    8.00
  -4  -1  10   39.80    7.00
   4  -1 -10   55.89    9.90
  -4   1   9   -3.80    2.10
  -4  -1   9   -1.80    2.10
  -4  -1   9   -0.40    0.60
   4  -1  -9    0.10    3.00
  -4   1   8   96.19    9.90
   4  -1  -8   80.09    9.80
  -4  -1   8   73.59    8.30
  -4  -1   8   89.59    3.00
  -4   1   7    0.40    1.90
  -4  -1   7    0.30    0.40
   4  -1  -7    3.10    2.70
  -4  -1   7    1.00    2.00
  -4   1   6    0.70    1.70
   4  -1  -6   -2.50    1.90
  -4  -1   6    0.00    1.80
  -4  -1   6    2.10    1.80
   4   1  -5   -0.40    0.80
  -4   1   5    0.00    1.60
  -4  -1   5    0.90    1.10
  -4  -1   5    1.70    1.60
   4  -1  -5    0.10    1.90
  -4   1   4  999.50   28.30
  -4  -1   4  996.40   26.80
   4  -1  -4 1003.40   29.70
  -4  -1   4  992.60   27.60
  -4   1   3    0.00    1.40
   4  -1  -3   -1.00    1.40
  -4  -1   3    0.50    1.10
  -4  -1   3   -0.60    1.00
  -4   1   2 2424.96   57.99
  -4  -1   2 2474.65   56.39
   4  -1  -2 2404.56   59.09
   4  -1  -2 2496.35   59.79
  -4  -1   2 2408.16   56.49
  -4   1   1   -4.60    0.90
  -4  -1   1   -3.50    0.60
   4  -1  -1   -3.30    0.30
  -4  -1   1   -2.90    0.60
   4  -1  -1   -3.50    1.20
  -4  -1   1   -2.50    0.70
  -4  -1   0 3750.12   86.59
   4  -1   0 3785.62   87.29
  -4  -1   0 3855.01   86.79
   4  -1   0 3869.41   86.99
   4  -1   1   -2.20    0.90
  -4  -1  -1   -1.00    0.90
  -4  -1  -1   -1.00    1.00
   4  -1   1   -0.60    1.00
   4   1   2 2323.57   54.99
  -4  -1  -2 2316.97   55.89
   4  -1   2 2329.57   55.09
   4  -1   2 2327.77   54.59
   4   1   3    0.30    1.30
  -4  -1  -3    0.20    1.70
   4  -1   3    0.80    1.20
   4  -1   3   -1.10    0.80
   4   1   4  223.98    9.60
  -4  -1  -4  221.58   10.50
   4  -1   4  218.28    5.20
   4  -1   4  209.28    8.90
   4  -1   4  212.78    5.30
   4   1   5   -0.90    1.50
  -4   1  -5    0.60    1.80
   4  -1   5   -1.10    1.10
  -4  -1  -5   -0.80    1.80
   4  -1   5   -0.30    0.40
   4  -1   5   -1.70    1.30
  -4   1  -6   34.00    5.20
   4   1   6   30.40    4.80
  -4  -1  -6   35.40    6.00
   4  -1   6   29.40    1.80
   4  -1   6   31.30    4.70
  -4   1  -7    1.00    2.20
   4   1   7    0.70    2.00
  -4  -1  -7    0.30    2.20
   4  -1   7   -3.10    1.50
   4   1   8  168.68   11.00
   4  -1   8  166.78    5.90
  -4  -1  -8  186.38   12.50
   4  -1   8  157.18   10.20
   4   1   9   -2.00    2.20
   4  -1   9   -1.20    2.10
  -4  -1  -9   -0.40    2.90
   4   1  10    3.30    3.20
  -4  -1 -10    1.20    3.70
   4  -1  10   -2.50    2.20
   4  -1  11    1.20    2.90
   4  -1  12   23.80    6.70
   4  -1  13    1.60    3.90
   4  -1  14   19.00    2.10
   4  -1  14   16.80    6.40
   4  -1  15    2.70    4.70
  -4  -2  15    0.20    4.70
  -4  -2  14   22.40    7.20
  -4  -2  13   -0.10    3.50
  -4  -2  12   12.20    5.00
  -4  -2  11    1.30    3.00
   4  -2 -11    0.60    4.00
  -4  -2  10    3.30    3.20
   4  -2 -10    3.40    4.50
   4  -2  -9    2.40    3.30
  -4  -2   9   -0.80    2.20
   4  -2  -8  114.39   12.50
  -4  -2   8  114.99    8.50
  -4  -2   7    1.80    1.90
  -4  -2   7   -2.00    1.50
   4  -2  -7   -2.50    2.10
  -4   2   6  341.87   14.90
   4  -2  -6  347.17   17.00
  -4  -2   6  359.06   13.40
  -4  -2   6  330.97   14.00
  -4   2   5   -1.30    1.30
  -4  -2   5    0.40    1.30
   4  -2  -5    5.30    2.60
  -4  -2   5    1.30    1.50
  -4   2   4    2.20    1.90
  -4   2   4    0.10    1.50
  -4  -2   4    1.90    1.40
   4  -2  -4   -0.60    2.10
  -4  -2   4    1.50    1.20
   4  -2  -4    0.90    1.60
   4  -2  -3   -1.50    1.60
  -4  -2   3    0.60    0.90
  -4  -2   3   -0.70    0.80
   4  -2  -3    0.50    0.80
  -4  -2   2  173.28    5.00
  -4  -2   2  181.68    5.00
   4  -2  -2  171.18    7.90
   4  -2  -2  179.98    8.70
   4  -2  -1    0.40    1.10
   4  -2  -1   -1.00    1.10
   4  -2   0  213.68    7.80
  -4  -2   0  208.78    6.60
   4  -2   0  211.88    8.20
  -4  -2   0  209.68    6.40
   4  -2   1   -0.50    0.70
  -4  -2  -1   -0.60    0.80
  -4  -2  -1   -0.30    0.90
   4  -2   1    0.10    1.00
   4  -2   2  120.39    5.40
  -4  -2  -2  118.59    6.50
  -4  -2  -2  124.39    6.10
   4  -2   2  116.99    5.40
  -4  -2  -3    1.70    1.40
   4  -2   3   -0.30    1.00
  -4  -2  -3    0.30    1.60
   4  -2   3   -0.50    1.00
  -4  -2  -4  501.95   18.50
   4  -2   4  477.85   15.30
   4  -2   4  458.45   15.60
   4   2   5    1.30    1.70
  -4  -2  -5   -1.50    1.70
   4  -2   5    0.80    1.40
   4  -2   5   -0.80    1.30
   4   2   6   31.90    5.10
   4  -2   6   26.00    4.00
   4  -2   6   24.20    4.40
  -4  -2  -6   21.00    4.90
   4  -2   7    0.70    2.00
  -4  -2  -7   -1.70    2.40
   4  -2   8    0.00    2.00
  -4  -2  -8    2.50    3.60
  -4  -2  -9   -4.90    2.10
   4  -2   9    3.30    2.80
  -4  -2 -10  146.79   15.80
   4  -2  10  185.18   12.40
  -4  -2 -11    2.10    4.40
   4  -2  11   -0.80    2.40
   4  -2  12   -0.50    3.10
   4  -2  13   -0.50    2.80
   4  -2  14   -2.80    3.70
   4  -2  15   -1.60    3.90
  -4  -3  13   -2.80    3.30
  -4  -3  12   14.90    5.30
   4  -3 -12   14.40    7.30
  -4  -3  11   -2.20    2.50
   4  -3 -11    2.80    4.80
  -4  -3  10   12.50    4.30
   4  -3 -10   10.20    5.60
  -4  -3   9    1.00    2.10
   4  -3  -9   -0.10    4.00
   4  -3  -8   98.49   12.60
  -4  -3   8   79.79    8.10
   4  -3  -7   -0.10    2.90
  -4  -3   7   -2.50    1.40
  -4  -3   6   83.29    5.60
  -4  -3   6   79.69    5.90
   4  -3  -6   89.59   10.30
  -4  -3   5    1.70    1.40
  -4  -3   5   -0.30    1.10
   4  -3  -5    0.70    2.50
  -4  -3   4  143.89    5.80
  -4  -3   4  136.49    6.00
   4  -3  -4  148.19   10.00
  -4  -3   3   -0.20    0.60
   4  -3  -3   -0.60    1.70
   4  -3  -3    0.80    1.60
  -4  -3   3   -0.20    0.60
   4  -3  -2    4.60    2.20
   4  -3  -2    3.10    2.00
   4  -3  -1   -1.20    1.00
   4  -3  -1   -0.70    1.30
  -4  -3   1    0.50    0.50
   4  -3  -1   -0.70    0.90
  -4  -3   0  216.18    7.60
   4  -3   0  205.78    8.30
   4  -3   0  204.88    8.90
  -4  -3   0  199.18    6.90
  -4  -3  -1    1.50    1.20
  -4  -3  -1   -0.60    1.10
   4  -3   1   -1.80    1.00
   4  -3   1    1.40    1.10
   4  -3   2  118.09    5.70
  -4  -3  -2  100.89    6.80
  -4  -3  -2  107.19    6.10
   4  -3   2  108.19    5.40
   4  -3   3    0.70    1.20
  -4  -3  -3   -1.20    1.60
   4  -3   3    0.90    1.30
  -4  -3  -3   -0.70    1.40
  -4  -3  -4  132.79    8.10
  -4  -3  -4  141.79    9.50
   4  -3   4  128.89    7.10
   4  -3   4  127.19    6.60
   4  -3   5   -1.20    1.20
  -4  -3  -5    0.00    2.30
   4  -3   5   -0.30    1.40
  -4  -3  -6   24.20    5.70
   4  -3   6   24.40    4.00
   4  -3   7    1.90    2.10
  -4  -3  -7   -4.70    2.20
   4  -3   8   90.49    8.90
  -4  -3  -8   77.39   10.90
  -4  -3  -9    2.00    3.90
   4  -3   9    1.40    2.40
   4  -3  10   21.00    5.10
  -4  -3 -10   25.10    7.80
  -4  -3 -11   -0.10    4.20
   4  -3  11    0.50    2.90
  -4  -3 -12    1.00    5.00
   4  -3  12   -3.50    2.60
   4  -3  13   -4.10    3.20
   4  -4 -12    7.80    6.50
  -4  -4  12   20.60    5.90
  -4  -4  11    1.90    3.00
   4  -4 -11   -1.30    4.30
  -4  -4  10   -2.10    2.20
   4  -4 -10   -1.90    3.90
   4  -4  -9    1.80    4.10
  -4  -4   9    0.80    2.20
   4  -4  -8    0.80    3.80
  -4  -4   8   -0.50    1.90
   4  -4  -7   -1.80    2.90
  -4  -4   7    2.30    1.90
   4  -4  -6    5.90    4.10
  -4  -4   6    4.00    1.80
   4  -4  -5    4.70    3.20
  -4  -4   5    2.80    1.40
  -4  -4   5    1.00    1.20
  -4  -4   4  210.38    6.60
   4  -4  -4  207.08   12.80
  -4  -4   4  196.28    6.80
   4  -4  -3   -1.10    1.90
   4  -4  -2   34.30    5.30
  -4  -4   1   -0.70    0.70
  -4  -4   1    0.10    1.00
   4  -4  -1   -2.20    1.60
  -4  -4   0    0.60    1.10
   4  -4   0   -0.70    1.20
   4  -4   0    1.00    1.70
  -4  -4   0    0.10    1.30
   4  -4   1   -1.40    1.40
   4  -4   1   -0.40    1.10
  -4  -4  -1   -0.60    1.20
  -4  -4  -1    0.60    1.60
   4  -4   2   11.80    2.50
   4  -4   2   13.60    2.50
  -4  -4  -2    9.10    3.20
   4  -4   3   -1.40    1.30
   4  -4   3    0.00    1.20
  -4  -4  -3   -0.30    2.00
   4  -4   4   26.00    3.60
  -4  -4  -4   23.80    5.40
   4  -4   4   24.30    3.50
  -4  -4  -5    0.70    2.80
   4  -4   5    0.80    1.50
   4  -4   6    1.70    1.90
  -4  -4  -6    7.30    4.50
  -4  -4  -7    4.80    3.50
   4  -4   7    2.50    2.30
  -4  -4  -8   25.60    7.10
   4  -4   8   26.10    4.80
   4  -4   9   -2.40    1.90
  -4  -4  -9   -0.80    3.90
   4  -4  10    0.60    2.80
  -4  -4 -10   -1.10    4.30
  -4  -4 -11   -1.60    4.50
   4  -4  11    0.30    2.80
  -4  -4 -12    6.30    6.30
   4  -4  12    2.60    3.80
   4  -5  -9   -6.10    3.30
  -4  -5   9    1.10    2.10
  -4  -5   8   44.50    5.30
   4  -5  -8   60.69   11.10
  -4  -5   7    0.30    1.60
   4  -5  -7   -1.50    3.60
   4  -5  -6   22.90    6.80
  -4  -5   6   25.00    2.80
   4  -5  -5   -1.90    2.70
   4  -5  -4   61.29    8.80
   4  -5  -3   -0.80    2.40
   4  -5  -2   55.99    7.40
   4  -5  -1   -1.10    1.90
  -4  -5   1   -1.80    1.10
  -4  -5   1    1.10    1.00
  -4  -5   0   19.10    3.30
   4  -5   0   17.70    3.90
   4  -5   1    0.00    1.70
  -4  -5  -1   -0.60    1.80
  -4  -5  -2    9.90    3.60
   4  -5   2   12.30    2.80
   4  -5   3   -1.00    1.40
  -4  -5  -3    1.30    2.50
   4  -5   4   95.09    6.00
  -4  -5  -4  114.29   11.60
   4  -5   5    0.20    1.50
  -4  -5  -5   -0.10    3.00
   4  -5   6    1.80    2.00
  -4  -5  -6    1.70    3.80
  -4  -5  -7    1.60    3.80
   4  -5   7   -0.60    1.80
  -4  -5  -8   60.09   11.10
   4  -5   8   57.99    6.90
   4  -5   9    0.00    2.20
  -4  -5  -9   -4.00    3.50
   4  -6  -3    0.80    3.00
   4  -6  -2   18.00    4.70
   4  -6  -1    1.50    2.50
  -4  -6   0   64.99    4.80
   4  -6   0   69.29    7.30
  -4  -6  -1    2.30    2.30
   4  -6   1   -1.60    1.60
   4  -6   2    4.00    2.10
  -4  -6  -2    6.70    3.40
  -4  -6  -3   -1.60    2.40
   4  -6   3    0.30    1.60
  -5   0  13    0.30    3.40
  -5   0  12    0.90    3.70
  -5   0  11    2.10    3.40
  -5   0  10  380.06   19.20
  -5   0   9   -1.50    2.20
  -5   0   8   -2.70    2.10
   5   0  -8   -0.70    2.20
   5   0  -7   -0.80    2.10
  -5   0   7   -1.30    1.80
  -5   0   6   55.59    6.70
   5   0  -6   40.70    5.70
   5   0  -5    0.80    1.90
  -5   0   5   -1.50    1.50
  -5   0   4    1.40    1.70
   5   0  -4   -2.20    1.40
   5   0  -3   -1.90    1.30
  -5   0   3    0.60    1.40
  -5   0   2 3197.38   73.59
   5   0  -2 3126.29   73.89
  -5   0   2 3147.49   73.39
   5   0  -2 3154.58   71.29
   5   0  -1   -0.50    0.50
  -5   0   1   -0.10    0.90
   5   0  -1   -1.30    0.90
   5   0   0    4.00    1.10
   5   0   0    3.30    0.70
  -5   0   0    3.80    1.20
  -5   0  -1   -0.50    1.10
   5   0   1   -0.10    1.00
   5   0   2 1292.97   32.40
  -5   0  -2 1305.07   32.90
   5   0   3    0.00    1.30
  -5   0  -3    1.60    1.70
   5   0   4   -0.30    1.40
  -5   0  -4   -1.00    1.60
   5   0   5    2.20    1.80
  -5   0  -5    1.60    2.10
  -5   0  -6    2.50    2.40
   5   0   6    1.50    1.90
   5   0   7   -1.30    1.50
  -5   0  -7   -0.90    2.00
  -5   0  -8   -1.30    1.90
   5   0   8    1.40    2.50
  -5   0  -9   -3.20    2.30
   5   0   9   -1.50    2.40
   5   0  10  196.78   13.40
   5   0  11    1.80    3.20
   5   0  12   -1.50    2.90
   5   0  13    1.40    3.40
  -5  -1  15    0.70    4.50
  -5  -1  14   16.60    6.90
  -5  -1  13   -0.60    3.70
  -5  -1  12   -1.00    3.60
  -5  -1  11   -1.00    2.90
  -5   1  10  275.47   16.00
  -5  -1  10  248.28   14.70
   5  -1 -10  237.68   16.40
  -5   1   9   -0.10    2.30
  -5  -1   9    0.40    0.60
   5  -1  -9   -1.90    2.70
  -5  -1   9    2.20    2.50
  -5   1   8   20.00    4.60
  -5  -1   8   17.70    1.40
   5  -1  -8   19.10    5.40
  -5  -1   8    8.90    3.60
  -5   1   7    1.40    2.20
  -5  -1   7   -0.10    0.30
   5  -1  -7    3.40    2.90
  -5  -1   7    0.10    1.70
  -5   1   6    2.20    2.10
   5  -1  -6   -0.90    2.20
  -5  -1   6    2.20    1.80
  -5  -1   6    1.50    2.00
   5   1  -5   -2.40    0.60
  -5   1   5   -1.90    1.20
  -5  -1   5    1.50    1.60
   5  -1  -5   -0.80    1.90
  -5  -1   5    0.30    1.00
  -5   1   4  267.37   11.10
   5  -1  -4  267.77   12.10
  -5  -1   4  253.97   10.50
  -5  -1   4  269.67   10.20
  -5   1   3    1.80    1.50
  -5   1   3    0.40    1.40
  -5  -1   3    0.30    1.10
  -5  -1   3   -1.10    1.00
   5  -1  -3    0.10    1.60
  -5   1   2  188.08    7.60
  -5  -1   2  184.48    6.60
  -5  -1   2  181.08    6.50
   5  -1  -2  182.58    8.30
  -5   1   1   -0.10    1.20
   5  -1  -1    0.50    1.40
  -5  -1   1    0.20    0.80
   5  -1  -1    1.20    1.20
  -5  -1   1   -0.20    0.80
   5  -1   0   19.40    2.70
  -5  -1   0   22.10    2.20
  -5  -1   0   19.60    2.00
  -5  -1  -1    0.90    1.20
   5  -1   1   -0.40    1.00
  -5  -1  -1    1.40    1.10
   5  -1   1   -0.30    1.10
   5   1   2 4839.42  107.79
  -5  -1  -2 4273.27  107.99
   5  -1   2 4404.46  108.09
   5  -1   2 4903.51  107.79
  -5  -1  -2 5135.09  109.19
   5   1   3   -1.20    1.10
   5  -1   3    0.00    1.10
   5  -1   3   -0.20    0.50
  -5  -1  -3    0.70    1.70
  -5   1  -4   44.90    5.60
   5   1   4   57.59    5.50
   5  -1   4   43.50    1.80
  -5  -1  -4   52.79    6.30
   5  -1   4   51.49    5.00
   5  -1   4   52.29    5.30
  -5   1  -5   -0.60    1.60
   5   1   5    1.60    1.80
   5  -1   5   -0.30    0.50
   5  -1   5   -0.20    1.60
   5  -1   5   -0.50    1.40
  -5  -1  -5    0.80    2.20
   5   1   6  751.32   25.00
  -5   1  -6  732.43   24.60
   5  -1   6  797.22   24.60
   5  -1   6  773.22   18.60
  -5  -1  -6  799.52   27.00
  -5   1  -7    2.80    2.40
   5   1   7   -0.80    1.70
  -5  -1  -7   -2.30    2.10
   5  -1   7    0.20    1.80
   5   1   8   82.69    9.10
   5  -1   8   85.89    9.00
  -5  -1  -8  114.69   11.70
   5   1   9    4.00    2.70
   5  -1   9    0.50    2.10
  -5  -1  -9    1.60    3.40
   5   1  10  375.16   22.40
   5  -1  10  332.07   17.60
  -5  -1 -10  340.07   19.80
   5  -1  11    0.30    2.80
   5  -1  12   -1.90    3.00
   5  -1  13   -0.70    3.10
   5  -1  14   46.90    2.80
   5  -1  14   44.90    9.60
   5  -1  15   -1.00    4.00
  -5  -2  15   -1.40    4.40
  -5  -2  14   28.40    8.00
  -5  -2  13   -0.30    3.30
  -5  -2  12    6.60    4.30
   5  -2 -11    4.50    4.70
  -5  -2  11    1.30    2.90
   5  -2 -10   -2.20    3.10
  -5  -2  10   -1.60    2.30
  -5  -2   9   -0.50    2.40
   5  -2  -9   -3.10    3.00
  -5  -2   8   35.30    5.60
   5  -2  -8   36.20    7.50
   5  -2  -7   -4.20    1.80
  -5  -2   7   -2.10    1.40
  -5  -2   7    1.40    1.80
  -5   2   6  274.07   13.00
  -5  -2   6  276.17   11.50
  -5  -2   6  236.18   11.60
   5  -2  -6  256.07   14.50
  -5   2   5   -1.00    1.50
  -5   2   5   -0.90    1.50
  -5  -2   5    0.40    1.30
  -5  -2   5    1.30    1.40
   5  -2  -5    1.60    2.30
  -5   2   4  315.77   12.90
  -5  -2   4  346.87   11.30
  -5  -2   4  347.87   11.80
   5  -2  -4  362.06   15.30
  -5  -2   3    0.50    0.90
   5  -2  -3    1.10    1.70
   5  -2  -3    0.60    0.90
  -5  -2   3    0.40    0.90
  -5  -2   2  161.78    5.10
  -5  -2   2  155.58    5.10
   5  -2  -2  166.28    8.40
   5  -2  -2  160.88    7.80
  -5  -2   1    0.40    0.60
   5  -2  -1   -0.60    1.40
   5  -2  -1    0.00    1.00
  -5  -2   1    0.20    0.50
   5  -2   0  282.77   10.40
  -5  -2   0  287.07    8.70
   5  -2   0  275.47    9.80
  -5  -2   0  286.67    8.40
   5  -2   1   -1.20    0.90
   5  -2   1    0.30    1.10
  -5  -2  -1    0.10    1.00
  -5  -2  -1    0.20    0.90
   5  -2   2  345.17   11.40
  -5  -2  -2  335.07   12.40
  -5  -2  -2  356.06   11.80
   5  -2   2  344.77   11.30
  -5  -2  -3    0.70    1.70
   5  -2   3    0.10    1.20
   5  -2   3   -0.80    1.10
  -5  -2  -3   -2.30    0.90
   5  -2   4   75.99    5.10
  -5  -2  -4   73.19    7.50
   5  -2   4   68.99    6.20
   5   2   5   -2.30    1.20
   5  -2   5    0.00    1.50
   5  -2   5    0.00    1.40
  -5  -2  -5    1.80    2.40
   5   2   6    1.40    2.20
  -5  -2  -6   -1.40    2.10
   5  -2   6    0.90    1.70
   5  -2   6   -0.40    1.50
   5  -2   7   -1.30    1.70
  -5  -2  -7   -1.60    2.40
   5  -2   8    6.90    3.20
  -5  -2  -8    5.80    4.10
   5  -2   9   -0.50    2.10
  -5  -2  -9   -3.30    2.90
   5  -2  10   53.49    7.90
  -5  -2 -10   51.59    9.70
  -5  -2 -11   -0.30    4.10
   5  -2  11   -0.90    2.80
   5  -2  12   -1.20    2.70
   5  -2  13    2.90    4.30
   5  -2  14   20.30    6.80
  -5  -3  13   -3.40    3.20
   5  -3 -12   12.80    6.50
  -5  -3  12    4.70    3.90
  -5  -3  11   -3.50    2.40
   5  -3 -11    2.20    4.80
  -5  -3  10   50.69    7.50
   5  -3 -10   34.10    8.80
   5  -3  -9   -3.60    2.60
  -5  -3   9    2.80    2.40
  -5  -3   8  162.28    9.90
   5  -3  -8  161.68   15.70
  -5  -3   7   -1.20    1.60
   5  -3  -7    3.20    3.40
  -5  -3   6    9.00    2.50
  -5  -3   6    7.90    2.40
   5  -3  -6    4.50    3.30
   5  -3  -5   -0.70    2.20
  -5  -3   5   -0.30    1.10
  -5  -3   5   -0.70    1.00
  -5  -3   4    0.40    1.00
   5  -3  -4   -2.50    1.60
  -5  -3   4   -0.30    1.00
   5  -3  -3    1.00    1.50
  -5  -3   3   -0.60    0.70
   5  -3  -3   -1.10    1.60
  -5  -3   3    0.50    0.80
   5  -3  -2  235.28   11.20
   5  -3  -2  218.78   10.20
   5  -3  -1    0.30    1.10
   5  -3  -1   -0.60    1.30
   5  -3  -1   -0.50    1.20
  -5  -3   1    0.90    0.70
  -5  -3   1    0.40    0.70
   5  -3   0  264.37   10.70
   5  -3   0  240.78    9.80
  -5  -3   0  250.47    8.20
  -5  -3   0  270.37    8.90
   5  -3   1   -0.80    1.20
  -5  -3  -1    2.00    1.40
  -5  -3  -1   -0.40    0.90
   5  -3   1   -0.50    0.90
   5  -3   2  207.68    8.60
  -5  -3  -2  207.68    8.80
  -5  -3  -2  218.68   10.10
   5  -3   2  214.38    8.60
  -5  -3  -3   -0.40    1.50
   5  -3   3    2.10    1.40
   5  -3   3   -0.30    1.10
  -5  -3  -3   -0.10    2.00
  -5  -3  -4   -0.90    1.80
   5  -3   4    0.00    1.40
  -5  -3  -4   -1.70    1.80
   5  -3   4    0.20    1.40
   5  -3   5   -1.20    1.30
  -5  -3  -5   -0.70    2.20
   5  -3   5    1.20    1.70
  -5  -3  -6    0.80    2.80
   5  -3   6    0.50    1.70
   5  -3   7   -2.40    1.40
  -5  -3  -7   -4.90    2.20
   5  -3   8   56.09    7.20
  -5  -3  -8   77.09   11.00
  -5  -3  -9   -0.90    3.30
   5  -3   9    2.90    2.60
   5  -3  10   72.79    9.20
  -5  -3 -10   70.99   11.90
  -5  -3 -11   -2.50    4.10
   5  -3  11    0.40    3.10
  -5  -3 -12   18.90    7.30
   5  -3  12   20.10    6.00
   5  -3  13    0.60    3.80
   5  -4 -12    5.20    6.00
  -5  -4  12    4.50    3.90
  -5  -4  11    1.20    2.80
   5  -4 -11    4.10    5.50
   5  -4 -10   10.00    6.20
  -5  -4  10    2.50    3.10
  -5  -4   9    0.80    2.20
   5  -4  -9    4.70    4.50
   5  -4  -8   47.20    9.30
  -5  -4   8   46.90    6.20
  -5  -4   7    0.50    1.70
   5  -4  -7    4.20    4.20
  -5  -4   6   17.70    3.10
   5  -4  -6   11.70    4.90
  -5  -4   5    1.60    1.20
  -5  -4   5   -0.40    0.90
   5  -4  -5    3.50    3.30
  -5  -4   4  271.27    8.00
  -5  -4   4  245.08    8.10
   5  -4  -4  256.67   14.50
   5  -4  -3   -2.70    1.80
   5  -4  -2    1.10    2.10
   5  -4  -1   -0.70    1.70
  -5  -4   1    0.20    1.00
  -5  -4   1    1.40    0.80
  -5  -4   0   19.90    2.70
   5  -4   0   17.00    3.20
   5  -4   0   20.10    3.50
   5  -4   0   13.60    3.30
  -5  -4   0   23.30    3.30
  -5  -4  -1   -1.40    1.10
   5  -4   1   -1.60    1.30
   5  -4   1    0.80    1.20
  -5  -4  -1   -0.50    1.50
  -5  -4  -2  126.79    8.40
   5  -4   2  122.09    6.80
   5  -4   2  126.19    6.70
   5  -4   3   -2.00    1.00
   5  -4   3   -1.20    1.20
  -5  -4  -3    0.30    2.20
   5  -4   4    3.40    2.10
  -5  -4  -4    4.10    3.10
   5  -4   5    2.10    1.90
  -5  -4  -5   -0.20    2.80
  -5  -4  -6    4.10    3.40
   5  -4   6    1.60    2.00
   5  -4   7   -0.30    1.80
  -5  -4  -7    4.00    3.30
  -5  -4  -8    7.40    5.20
   5  -4   8    9.10    3.40
   5  -4   9   -1.10    1.90
  -5  -4  -9    1.70    4.50
   5  -4  10    8.00    3.70
  -5  -4 -10    7.90    5.50
  -5  -4 -11    2.20    5.00
   5  -4  11    4.10    3.50
  -5  -5   9    2.90    2.40
   5  -5  -9   -4.50    3.50
   5  -5  -8   24.60    7.80
  -5  -5   8   24.40    4.10
   5  -5  -7    4.90    4.00
  -5  -5   7   -0.30    1.50
  -5  -5   6   38.50    3.40
   5  -5  -6   45.50    8.40
   5  -5  -5   -1.40    2.60
   5  -5  -4   12.60    4.60
   5  -5  -3   -1.50    2.50
   5  -5  -2   45.40    6.90
  -5  -5   1   -1.00    1.00
  -5  -5   1   -0.30    0.90
   5  -5  -1   -0.80    1.90
   5  -5   0    5.50    2.70
  -5  -5   0    0.80    1.70
   5  -5   1    0.20    1.60
  -5  -5  -1   -0.60    1.80
  -5  -5  -2   92.99    8.90
   5  -5   2   79.29    5.80
  -5  -5  -3   -0.90    2.30
   5  -5   3    0.10    1.70
   5  -5   4    9.00    2.60
  -5  -5  -4    6.60    3.90
   5  -5   5   -0.10    1.70
  -5  -5  -5    1.90    3.40
  -5  -5  -6    3.30    4.60
   5  -5   6    4.80    2.40
   5  -5   7   -0.90    2.00
  -5  -5  -7    2.60    4.20
   5  -5   8    3.80    2.70
  -5  -5  -8    2.70    4.30
  -5  -5  -9    1.10    4.20
   5  -5   9   -0.80    2.40
   5  -6  -3   -0.80    2.90
   5  -6  -2    7.10    3.70
   5  -6  -1   -0.30    2.40
   5  -6   0    2.50    2.30
  -5  -6   0   -0.10    1.70
  -5  -6  -1   -0.20    1.90
   5  -6   1   -0.30    2.00
   5  -6   2    8.30    2.90
  -5  -6  -2   11.00    3.70
  -5  -6  -3    1.50    2.80
   5  -6   3    0.20    1.80
  -6   0  13    0.50    3.50
  -6   0  12  237.18   16.50
  -6   0  11   -0.70    2.70
  -6   0  10   -0.90    2.50
  -6   0   9   -0.90    2.10
  -6   0   8   66.69    8.40
   6   0  -8   51.79    7.60
   6   0  -7    0.10    2.00
  -6   0   7   -1.90    1.60
   6   0  -6   -1.40    1.90
  -6   0   6   -1.60    1.40
  -6   0   5   -1.80    1.50
   6   0  -4  163.58    8.50
  -6   0   4  155.98    8.00
   6   0  -3    0.40    0.80
  -6   0   3    0.60    1.40
   6   0  -3   -1.30    1.50
  -6   0   2   -1.80    1.30
  -6   0   2   -2.60    1.20
   6   0  -2   -0.40    0.90
   6   0  -2   -4.10    1.10
  -6   0   1    1.80    1.20
   6   0  -1    0.80    1.20
   6   0  -1   -0.40    0.50
  -6   0   0   30.50    2.90
  -6   0  -1   -0.60    1.20
   6   0   1   -1.20    1.00
   6   0   2   -3.00    1.20
  -6   0  -2   -2.30    1.30
   6   0   3    2.30    1.60
  -6   0  -3   -1.00    1.60
  -6   0  -4 1444.86   39.20
   6   0   4 1456.55   38.00
   6   0   5    0.00    1.60
  -6   0  -5   -1.40    1.50
  -6   0  -6    1.30    2.30
   6   0   6   -2.50    1.70
  -6   0  -7   -1.10    1.90
   6   0   7   -0.80    1.60
  -6   0  -8  447.76   19.80
   6   0   8  421.26   18.40
  -6   0  -9    0.00    2.80
   6   0   9    2.50    2.70
   6   0  10    1.20    3.10
   6   0  11   -0.80    3.00
   6   0  12  199.68   14.80
  -6  -1  15    0.60    4.60
  -6  -1  14    0.20    4.10
  -6  -1  13   -5.50    2.40
  -6  -1  12    1.30    4.00
  -6  -1  11   -0.20    2.80
  -6   1  10   76.79   10.10
  -6  -1  10   55.29    8.40
   6  -1 -10   61.09    9.70
  -6   1   9    1.80    2.80
   6  -1  -9    1.70    3.30
  -6  -1   9    0.10    0.50
  -6  -1   9    3.50    3.00
  -6   1   8   -2.00    1.90
  -6  -1   8   -0.90    2.10
   6  -1  -8    0.80    2.90
  -6  -1   8   -0.50    0.40
  -6   1   7   -1.10    2.00
  -6  -1   7    0.10    1.80
   6  -1  -7    2.50    2.70
  -6   1   6  789.12   26.30
  -6  -1   6  807.72   26.20
  -6  -1   6  814.82   25.50
   6  -1  -6  798.22   27.70
   6   1  -5   -0.10    0.80
  -6   1   5   -1.70    1.40
  -6  -1   5   -1.50    1.40
   6  -1  -5   -2.80    1.50
  -6  -1   5    0.00    0.80
  -6   1   4 1001.50   28.40
  -6  -1   4  934.31   27.20
  -6  -1   4 1002.80   26.90
   6  -1  -4  974.80   29.30
  -6   1   3   -1.30    1.20
  -6   1   3    0.40    1.40
   6  -1  -3   -0.90    1.60
  -6  -1   3   -0.20    1.20
  -6  -1   3    0.70    1.20
  -6   1   2  923.01   25.20
  -6  -1   2  935.61   24.00
   6  -1  -2  965.30   26.40
  -6  -1   2  919.91   23.80
  -6   1   1    0.40    1.10
  -6  -1   1    0.20    0.80
   6  -1  -1    0.80    1.30
   6  -1  -1   -0.50    1.50
  -6  -1   1    0.80    0.90
  -6   1   0 2090.39   49.20
  -6  -1   0 2029.10   48.50
   6  -1   0 2072.79   49.90
  -6  -1   0 2066.39   48.40
  -6   1  -1    0.40    1.30
   6  -1   1   -0.30    0.30
  -6  -1  -1   -0.30    0.90
  -6  -1  -1    0.80    1.20
   6  -1   1    0.90    1.40
   6   1   2 2511.35   59.79
  -6  -1  -2 2465.65   60.79
  -6  -1  -2 2590.24   60.39
   6  -1   2 2534.85   59.99
   6  -1   2 2509.65   56.29
  -6   1  -3   -0.60    1.30
   6   1   3   -0.70    1.10
   6  -1   3   -0.60    0.40
  -6  -1  -3   -0.30    1.50
   6  -1   3    0.20    1.10
   6  -1   3   -1.20    1.20
  -6   1  -4   20.00    3.60
   6   1   4   20.90    3.60
   6  -1   4   14.20    3.00
   6  -1   4   23.10    1.60
   6  -1   4   30.20    4.00
  -6  -1  -4   26.30    4.60
   6   1   5   -1.10    1.30
  -6   1  -5   -1.70    1.60
   6  -1   5   -1.00    1.40
  -6  -1  -5    0.50    2.10
   6  -1   5    0.10    0.60
   6   1   6    3.70    2.40
  -6   1  -6    4.90    2.70
   6  -1   6    4.40    1.00
  -6  -1  -6    3.20    2.70
   6  -1   6    2.30    2.10
  -6   1  -7    0.90    1.90
   6   1   7    1.10    2.10
   6  -1   7    1.50    2.00
  -6  -1  -7   -3.50    1.40
   6   1   8  117.09   10.90
  -6  -1  -8   98.99   11.10
   6  -1   8   86.59    8.90
   6   1   9    2.80    2.50
  -6  -1  -9   -1.50    2.60
   6  -1   9   -0.50    2.20
  -6  -1 -10    5.40    4.20
   6  -1  10   -1.60    2.60
   6  -1  11   -3.90    2.40
   6  -1  12   19.00    6.00
   6  -1  13   -1.80    3.20
   6  -1  13   -1.00    1.00
   6  -1  14    3.70    1.40
   6  -1  14    1.00    3.70
   6  -1  15   -7.30    3.50
  -6  -2  14    2.70    4.30
  -6  -2  13    0.40    3.40
  -6  -2  12  163.68   15.50
  -6  -2  11    0.10    3.00
   6  -2 -11   -5.00    2.50
  -6  -2  10   44.10    7.30
   6  -2 -10   46.70    9.40
  -6  -2   9   -0.40    2.00
   6  -2  -9   -3.00    2.80
  -6  -2   8  234.08   12.30
   6  -2  -8  200.58   14.30
   6  -2  -7   -1.30    2.70
  -6  -2   7    2.80    2.20
  -6  -2   7   -2.30    1.60
  -6   2   6  103.59    9.40
  -6   2   6   93.59    8.70
   6  -2  -6  107.29   11.10
  -6  -2   6   85.09    6.20
  -6  -2   6   77.89    7.50
  -6   2   5   -1.20    1.40
  -6   2   5   -0.90    1.40
  -6  -2   5    2.10    1.60
  -6  -2   5    1.40    1.40
   6  -2  -5   -1.70    2.00
  -6   2   4   25.80    4.10
   6  -2  -4   22.90    4.70
  -6  -2   4   28.10    3.40
  -6  -2   4   28.70    3.50
  -6  -2   3   -1.60    0.70
   6  -2  -3    0.00    1.60
   6  -2  -3    2.00    1.60
  -6  -2   3    0.10    0.90
   6  -2  -2    3.20    2.10
   6  -2  -2    2.40    1.60
  -6  -2   2    4.80    1.20
   6  -2  -2    7.40    2.10
  -6  -2   2    3.00    1.10
  -6  -2   1   -0.10    0.70
  -6  -2   1   -0.60    0.60
   6  -2  -1   -0.40    1.40
   6  -2  -1    0.90    1.10
   6  -2   0   29.00    3.40
  -6  -2   0   26.90    2.50
   6  -2   0   27.70    3.50
  -6  -2   0   29.60    2.80
  -6  -2  -1    1.10    1.20
   6  -2   1   -1.00    0.90
  -6  -2  -1    0.00    0.90
   6  -2   1    1.30    1.30
   6  -2   2  608.54   17.90
  -6  -2  -2  613.44   18.80
   6  -2   2  610.34   17.90
  -6  -2  -2  613.44   18.20
   6  -2   3   -0.10    1.20
   6  -2   3    1.80    1.40
  -6  -2  -3    2.10    1.80
  -6  -2  -3    0.70    1.30
  -6  -2  -4   16.50    4.00
   6  -2   4   18.00    3.20
   6  -2   4   19.20    3.30
  -6  -2  -4   11.80    3.00
   6   2   5   -1.30    1.40
   6  -2   5    1.00    1.60
   6  -2   5    0.20    1.60
  -6  -2  -5   -0.70    1.90
   6  -2   6    0.70    1.90
  -6  -2  -6    0.40    2.60
   6  -2   6   -0.70    1.50
  -6  -2  -7   -1.00    2.60
   6  -2   7    0.40    1.80
   6  -2   8   16.20    4.30
  -6  -2  -8   16.80    5.30
   6  -2   9   -0.70    2.10
  -6  -2  -9   -0.20    3.50
  -6  -2 -10  147.59   16.30
   6  -2  10  152.58   11.40
  -6  -2 -11   -1.20    3.70
   6  -2  11    2.00    3.10
   6  -2  12   17.40    5.80
   6  -2  13   -6.20    2.90
   6  -2  14   35.30    8.40
  -6  -3  13   -3.20    3.10
   6  -3 -12   25.50    8.50
  -6  -3  12   30.60    6.90
   6  -3 -11    2.10    5.00
  -6  -3  11   -1.00    2.80
  -6  -3  10    4.50    3.20
   6  -3 -10   11.90    6.20
  -6  -3   9    0.00    2.30
   6  -3  -9    0.30    3.40
   6  -3  -8   23.40    6.60
  -6  -3   8   19.80    4.30
   6  -3  -7    0.20    2.90
  -6  -3   7   -1.80    1.60
   6  -3  -6   67.49    9.40
  -6  -3   6   76.99    6.00
  -6  -3   6   67.29    6.20
   6  -3  -5   -2.40    2.00
  -6  -3   5    0.40    1.20
  -6  -3   5   -0.20    1.20
  -6  -3   4  572.84   16.10
  -6  -3   4  561.14   16.50
   6  -3  -4  577.74   22.20
   6  -3  -3    0.80    1.60
   6  -3  -3    0.60    2.10
  -6  -3   3    0.70    0.90
  -6  -3   3    1.30    0.90
  -6  -3   2   27.40    1.80
   6  -3  -2   22.60    4.30
  -6  -3   2   24.80    1.70
   6  -3  -2   31.80    4.60
   6  -3  -1    0.60    1.30
   6  -3  -1    1.20    1.40
  -6  -3   1   -0.80    0.70
   6  -3  -1    0.40    1.50
  -6  -3   0   77.29    4.40
   6  -3   0   76.09    5.50
   6  -3   0   71.99    5.00
  -6  -3   0   65.59    3.70
  -6  -3  -1    0.90    1.20
   6  -3   1    0.80    1.10
  -6  -3  -1   -0.60    1.10
   6  -3   1   -1.30    1.10
   6  -3   2   53.89    5.00
  -6  -3  -2   40.50    5.20
   6  -3   2   51.39    4.80
  -6  -3  -2   49.70    4.90
   6  -3   3    0.00    1.40
  -6  -3  -3   -0.60    1.80
  -6  -3  -3   -1.80    1.30
   6  -3   3    0.00    1.20
  -6  -3  -4   16.30    4.10
   6  -3   4   16.30    3.10
   6  -3   4   24.30    3.60
   6  -3   5    0.40    1.60
   6  -3   5   -0.20    1.60
  -6  -3  -5    0.10    2.00
  -6  -3  -6   23.70    5.90
   6  -3   6   18.70    3.90
  -6  -3  -7   -1.40    3.00
   6  -3   7   -0.20    1.90
  -6  -3  -8  399.56   21.50
   6  -3   8  391.26   17.20
  -6  -3  -9    0.70    3.80
   6  -3   9    2.00    2.40
   6  -3  10   44.30    7.40
  -6  -3 -10   54.89   10.60
   6  -3  11   -0.20    2.90
  -6  -3 -11    1.60    5.00
   6  -3  12   96.99   12.20
  -6  -3 -12  114.59   16.40
   6  -3  13   -3.30    3.40
   6  -4 -11    1.00    4.90
  -6  -4  11   -2.40    2.10
   6  -4 -10    6.60    5.50
  -6  -4  10    4.40    3.10
  -6  -4   9    0.80    2.20
   6  -4  -9    1.20    3.90
  -6  -4   8   -2.60    1.60
   6  -4  -8    5.10    4.20
  -6  -4   7    0.40    1.60
   6  -4  -7   -1.70    3.20
   6  -4  -6    0.40    2.90
  -6  -4   6    0.10    1.40
  -6  -4   5    0.70    1.20
  -6  -4   5    0.20    1.20
   6  -4  -5   -0.90    2.70
  -6  -4   4   24.60    2.30
  -6  -4   4   19.60    2.40
   6  -4  -4   15.00    4.90
  -6  -4   4   25.20    2.50
   6  -4  -3   -2.70    1.90
   6  -4  -2   73.69    8.20
  -6  -4   1    0.80    0.80
   6  -4  -1    0.70    2.00
  -6  -4   1    0.50    1.10
   6  -4   0   13.40    3.30
  -6  -4   0   19.20    3.00
  -6  -4   0   21.20    2.80
   6  -4   1   -0.90    1.50
  -6  -4  -1    0.10    1.60
   6  -4   1   -0.60    1.20
  -6  -4  -1   -0.70    1.10
  -6  -4  -2   -1.00    1.70
   6  -4   2    1.00    1.70
   6  -4   2   -1.30    1.20
   6  -4   3   -0.80    1.30
  -6  -4  -3   -0.40    1.90
   6  -4   3    0.30    1.70
   6  -4   4   -1.50    1.60
  -6  -4  -4   -0.90    2.30
   6  -4   5    0.40    1.90
  -6  -4  -5    1.60    3.20
   6  -4   6  166.88    9.60
  -6  -4  -6  182.48   13.50
  -6  -4  -7    0.20    3.00
   6  -4   7    0.90    2.10
   6  -4   8   27.00    5.30
  -6  -4  -8   28.90    7.90
  -6  -4  -9    0.60    4.00
   6  -4   9    0.50    2.40
   6  -4  10   83.29    9.80
  -6  -4 -10   89.79   13.80
  -6  -4 -11   -2.90    4.10
   6  -4  11    1.70    3.30
   6  -5  -9    3.40    4.80
  -6  -5   9   -0.70    2.00
  -6  -5   8    3.40    2.30
   6  -5  -8   -1.60    4.00
  -6  -5   7   -1.20    1.40
   6  -5  -7   -2.70    2.90
  -6  -5   6   19.50    2.50
   6  -5  -6   17.60    6.10
   6  -5  -5   -1.40    3.00
   6  -5  -4  162.98   12.40
   6  -5  -3   -2.00    2.30
   6  -5  -2   95.59    9.80
  -6  -5   1    0.20    1.10
  -6  -5   1   -0.50    0.90
   6  -5  -1    0.10    2.10
   6  -5   0   94.69    8.60
  -6  -5   0   92.99    6.00
  -6  -5  -1    0.60    1.80
   6  -5   1    0.30    1.70
   6  -5   2   49.20    5.50
  -6  -5  -2   41.50    6.30
   6  -5   3    2.00    1.80
  -6  -5  -3   -0.80    2.70
   6  -5   4   20.50    3.90
  -6  -5  -4   37.40    7.10
  -6  -5  -5    0.00    3.10
   6  -5   5   -0.50    1.70
  -6  -5  -6    6.90    4.70
   6  -5   6   16.60    3.70
   6  -5   7    0.30    2.20
  -6  -5  -7   -3.20    3.30
   6  -5   8   -1.30    1.90
  -6  -5  -8   10.30    6.20
   6  -5   9    0.90    2.50
  -6  -5  -9    4.30    4.90
   6  -6  -2    7.30    3.80
   6  -6  -1    0.20    2.30
   6  -6   0    8.60    3.30
  -6  -6   0    8.10    2.40
   6  -6   1    0.30    2.20
  -6  -6  -1    0.60    1.90
  -6  -6  -2   42.90    6.20
   6  -6   2   45.50    5.60
  -7   0  13   -3.40    3.20
  -7   0  12    3.20    3.80
  -7   0  11    3.70    3.40
  -7   0  10   19.40    5.40
  -7   0   9   -1.80    2.30
   7   0  -8   -1.60    1.90
  -7   0   8   -1.90    1.80
   7   0  -7   -1.20    2.00
  -7   0   7    1.00    2.00
  -7   0   6  644.74   22.20
   7   0  -6  659.83   23.00
   7   0  -5    2.50    2.20
  -7   0   5   -1.30    1.60
   7   0  -4   -0.10    1.80
  -7   0   4   -1.30    1.40
  -7   0   3    0.50    1.40
  -7   0   3    0.40    1.60
   7   0  -3   -0.60    0.90
   7   0  -3    0.20    1.60
   7   0  -2 1235.58   29.50
   7   0  -2 1228.78   32.10
  -7   0   2 1273.47   32.10
   7   0  -1   -1.60    1.20
  -7   0   1   -0.10    1.40
   7   0  -1    1.00    0.80
  -7   0  -1   -1.30    1.20
   7   0   1   -0.60    1.30
  -7   0  -2  123.19    6.50
   7   0   2  120.79    6.00
   7   0   3    3.60    1.80
  -7   0  -3   -1.60    1.40
   7   0   4    1.40    1.60
  -7   0  -4   -1.00    1.70
   7   0   5   -3.20    1.30
  -7   0  -5   -1.80    1.50
   7   0   6  307.97   13.60
  -7   0  -6  306.17   14.50
   7   0   7   -0.30    1.70
  -7   0  -7    1.20    2.20
  -7   0  -8   -2.50    1.70
   7   0   8    0.00    2.20
   7   0   9   -1.00    2.20
  -7   0  -9    3.90    3.50
   7   0  10  271.77   15.70
   7   0  11   -1.50    2.80
   7   0  12    0.10    3.30
  -7  -1  15    1.50    4.20
  -7  -1  14   -4.00    3.30
  -7  -1  13   -1.50    3.40
  -7  -1  12  108.39   13.00
  -7  -1  11    1.20    3.30
  -7   1  10  155.08   14.90
   7  -1 -10  177.58   21.50
  -7  -1  10  147.79   13.60
  -7   1   9    6.40    3.40
   7  -1  -9   -4.30    2.10
  -7  -1   9    2.70    2.90
  -7   1   8    3.70    2.80
  -7  -1   8    2.60    2.50
   7  -1  -8    2.40    3.10
  -7  -1   8    3.00    0.60
  -7   1   7   -1.40    1.80
  -7  -1   7    0.80    1.90
   7  -1  -7    0.20    2.60
  -7   1   6   -0.40    1.90
   7   1  -6    1.20    1.10
  -7  -1   6    1.50    2.00
   7  -1  -6   -1.90    2.10
  -7  -1   6    2.50    1.90
  -7   1   5   -0.10    1.70
   7   1  -5    0.90    0.90
  -7  -1   5    0.60    1.60
  -7  -1   5   -0.10    0.80
   7  -1  -5    0.20    2.00
  -7   1   4   31.90    4.40
  -7   1   4   28.50    4.30
   7  -1  -4   23.60    4.50
  -7  -1   4   24.50    3.80
  -7  -1   4   23.70    3.50
  -7   1   3   -0.60    1.40
  -7  -1   3    0.70    1.40
  -7  -1   3   -0.50    1.10
   7  -1  -3   -2.10    1.40
  -7   1   2 1138.29   30.40
  -7  -1   2 1170.18   29.00
  -7  -1   2 1104.29   28.90
  -7  -1   2 1150.98   29.20
   7  -1  -2 1183.68   31.70
  -7   1   1   -0.90    1.20
  -7  -1   1   -1.40    0.80
   7  -1  -1    1.40    1.60
  -7  -1   1   -0.30    1.00
  -7   1   0 1458.65   36.60
  -7  -1   0 1485.75   35.90
   7  -1   0 1491.25   37.00
  -7  -1   0 1525.65   36.20
   7  -1   0 1430.76   37.20
  -7   1  -1    1.60    1.40
   7  -1   1   -0.70    1.10
  -7  -1  -1   -0.50    0.70
   7  -1   1   -1.00    1.20
  -7  -1  -1    0.80    1.20
  -7   1  -2 3557.24   83.69
   7   1   2 3494.55   83.09
  -7  -1  -2 3500.45   83.49
   7  -1   2 3573.64   79.79
   7  -1   2 3558.84   83.69
  -7  -1  -2 3592.94   84.39
   7  -1   2 3665.23   83.99
  -7   1  -3    1.50    1.40
   7   1   3    1.10    1.40
   7  -1   3    0.20    1.30
  -7  -1  -3    1.50    1.80
   7  -1   3    0.50    0.60
   7  -1   3    0.60    1.50
   7   1   4  592.24   18.80
  -7   1  -4  602.14   19.30
   7  -1   4  573.74   20.80
  -7  -1  -4  576.24   20.10
   7  -1   4  581.84   14.30
   7  -1   4  585.74   18.70
   7   1   5   -1.40    1.30
  -7   1  -5    1.30    1.80
  -7  -1  -5   -0.30    2.20
   7  -1   5    0.10    0.60
   7  -1   5    3.10    2.00
  -7   1  -6  167.98   10.00
   7   1   6  165.18    9.70
   7  -1   6  189.68   10.10
  -7  -1  -6  168.98   11.00
   7  -1   6  178.28    5.70
   7   1   7   -1.00    1.70
  -7   1  -7    0.50    2.10
   7  -1   7   -1.80    1.60
  -7  -1  -7    1.70    2.50
   7  -1   7    1.20    0.80
   7   1   8  151.58   10.50
   7  -1   8  145.79   10.00
  -7  -1  -8  143.39   11.20
   7   1   9    1.90    2.70
   7  -1   9   -0.10    2.40
  -7  -1  -9    1.70    3.30
  -7  -1 -10   -1.30    3.20
   7  -1  10   -1.00    2.70
   7  -1  11    4.90    3.40
   7  -1  12   32.60    7.50
   7  -1  13    2.70    4.00
   7  -1  13   -0.70    1.00
   7  -1  14  118.49   14.60
   7  -1  14  125.59    5.10
   7  -1  15   -2.00    4.00
  -7  -2  14   26.20    7.40
  -7  -2  13    1.40    3.60
  -7  -2  12  206.38   14.80
  -7  -2  11   -1.80    2.50
   7  -2 -11    2.70    4.20
   7  -2 -10   25.50    7.20
  -7  -2  10   34.60    6.70
   7  -2  -9    3.20    3.30
  -7  -2   9    0.80    2.30
  -7  -2   8   17.60    4.40
   7  -2  -8   26.10    6.50
   7  -2  -7    4.40    3.30
  -7  -2   7    2.40    2.30
  -7   2   6   25.30    4.80
  -7   2   6   39.60    5.90
  -7  -2   6   35.50    4.80
  -7  -2   6   20.50    3.90
   7  -2  -6   34.20    6.40
  -7   2   5    1.60    1.80
  -7   2   5   -1.50    1.40
   7  -2  -5   -2.70    1.80
  -7  -2   5    0.60    1.50
  -7  -2   5   -1.60    1.10
  -7  -2   4   57.09    4.40
  -7  -2   4   49.99    3.90
   7  -2  -4   60.39    7.00
   7  -2  -3    0.90    1.90
  -7  -2   3   -0.20    1.00
   7  -2  -3   -1.00    1.20
  -7  -2   3    0.90    1.10
   7  -2  -1    0.20    1.70
   7  -2  -1   -0.40    1.10
  -7  -2   1    0.60    0.80
  -7  -2   1   -0.30    0.80
   7  -2   0   86.99    5.30
  -7  -2   0   90.89    4.40
   7  -2   0   99.99    5.90
  -7  -2   0   88.19    4.50
   7  -2   1   -0.90    1.00
  -7  -2  -1   -1.80    1.00
  -7  -2  -1    0.30    1.10
   7  -2   1   -1.00    1.10
  -7  -2  -2    6.90    2.30
   7  -2   2   10.00    2.30
  -7  -2  -2    8.90    2.40
   7  -2   2    8.90    2.30
  -7  -2  -3    0.40    1.20
   7  -2   3    0.60    1.30
   7  -2   3    1.20    1.30
  -7  -2  -3    1.20    1.70
   7  -2   4   61.19    5.90
   7  -2   4   49.99    5.50
  -7  -2  -4   54.99    6.90
  -7  -2  -4   51.59    5.70
   7   2   5   -1.00    1.40
   7  -2   5    0.80    1.60
   7  -2   5   -1.40    1.40
  -7  -2  -5   -0.10    2.00
   7  -2   6  250.27   12.00
  -7  -2  -6  249.48   14.40
   7  -2   6  276.17   13.00
  -7  -2  -7   -0.50    2.80
   7  -2   7   -1.90    1.70
   7  -2   8   53.29    7.20
  -7  -2  -8   57.69    8.90
  -7  -2  -9   -3.00    2.70
   7  -2   9    1.60    2.40
  -7  -2 -10   -1.70    3.00
   7  -2  10    6.30    3.60
   7  -2  11   -1.20    2.90
  -7  -2 -11    4.50    4.60
   7  -2  12   52.59    8.90
   7  -2  13   -1.40    3.60
   7  -2  14    5.10    5.10
  -7  -3  13    0.10    3.30
  -7  -3  12   29.90    6.90
   7  -3 -12   33.10    9.70
  -7  -3  11   -2.10    2.60
   7  -3 -11    2.70    4.80
  -7  -3  10   43.70    7.10
   7  -3 -10   25.80    7.90
   7  -3  -9    1.30    3.60
  -7  -3   9   -0.50    2.40
  -7  -3   8    1.70    2.30
   7  -3  -8    6.10    4.40
   7  -3  -7    1.20    3.00
  -7  -3   7   -1.20    1.60
   7  -3  -6   38.00    7.20
  -7  -3   6   26.20    4.10
  -7  -3   6   34.30    4.80
  -7  -3   5   -0.10    1.20
   7  -3  -5   -1.30    2.30
  -7  -3   5   -1.10    1.10
   7  -3  -4   32.30    6.00
  -7  -3   4   37.60    3.80
  -7  -3   4   30.60    3.40
   7  -3  -3    1.40    2.20
  -7  -3   3    0.80    0.90
  -7  -3   3   -0.50    0.80
   7  -3  -3    1.40    2.60
  -7  -3   3    1.10    0.90
   7  -3  -2  106.49    7.10
  -7  -3   2  111.09    4.30
  -7  -3   2  113.49    4.50
   7  -3  -2   91.69    7.30
   7  -3  -1   -0.40    1.60
   7  -3  -1    1.30    1.50
  -7  -3   1   -1.10    0.70
  -7  -3   1    0.90    0.70
  -7  -3   0    3.30    1.30
   7  -3   0    0.90    1.70
  -7  -3   0    2.30    1.30
   7  -3   0    3.60    1.70
   7  -3   1    0.50    1.40
  -7  -3  -1   -0.20    1.10
   7  -3   1    0.60    1.20
  -7  -3  -1    1.10    1.40
   7  -3   2    7.00    2.20
   7  -3   2    8.50    2.50
  -7  -3  -2    4.30    2.20
  -7  -3  -2    8.70    2.30
  -7  -3  -3    1.60    2.20
   7  -3   3   -0.90    1.10
  -7  -3  -3   -0.80    1.40
   7  -3   3   -1.00    1.40
   7  -3   4  125.59    7.30
   7  -3   4  116.29    7.30
  -7  -3  -4  114.29    8.80
  -7  -3  -5   -2.40    1.90
   7  -3   5    1.20    1.80
   7  -3   5   -0.20    1.50
  -7  -3  -6   86.09   10.40
   7  -3   6   98.09    7.20
  -7  -3  -7    0.60    2.80
   7  -3   7   -0.50    2.00
  -7  -3  -8    1.30    3.60
   7  -3   8    5.70    2.90
   7  -3   9    0.70    2.50
  -7  -3  -9   -2.40    3.40
  -7  -3 -10    4.70    4.80
   7  -3  10   11.70    4.30
   7  -3  11   -0.50    2.60
  -7  -3 -11    3.40    4.80
  -7  -3 -12   13.40    6.90
   7  -3  12    3.70    3.90
   7  -3  13    3.00    3.90
  -7  -4  11    1.70    2.90
   7  -4 -11    1.10    4.90
   7  -4 -10   -1.90    4.40
  -7  -4  10    3.30    2.90
   7  -4  -9   -2.20    3.70
  -7  -4   9    1.70    2.30
   7  -4  -8   25.40    7.50
  -7  -4   8   16.90    3.70
   7  -4  -7    5.90    4.00
  -7  -4   7    1.00    1.80
  -7  -4   6  297.37   11.50
   7  -4  -6  320.67   18.40
  -7  -4   5    0.40    1.20
   7  -4  -5   -1.40    2.50
  -7  -4   5    0.00    1.20
   7  -4  -4    2.20    2.90
  -7  -4   4    1.50    1.00
  -7  -4   4   -1.00    0.90
  -7  -4   3   -0.50    0.70
  -7  -4   3    0.20    0.70
   7  -4  -3   -0.80    2.20
   7  -4  -2   -2.30    1.90
  -7  -4   2    0.50    0.90
  -7  -4   2    1.10    0.80
  -7  -4   1    0.30    1.10
   7  -4  -1   -1.10    2.00
  -7  -4   1    0.40    0.90
   7  -4   0   29.80    4.70
  -7  -4   0   37.20    4.40
  -7  -4   0   25.40    3.10
  -7  -4  -1    1.00    1.70
   7  -4   1   -1.00    1.50
  -7  -4  -1   -1.00    1.30
  -7  -4  -2   76.79    7.70
   7  -4   2   60.29    6.20
  -7  -4  -3    0.70    2.20
   7  -4   3    0.50    1.60
  -7  -4  -4  124.09   11.50
   7  -4   4  108.49    7.20
   7  -4   5   -0.40    1.60
  -7  -4  -5   -0.20    2.40
  -7  -4  -6   50.69    8.80
   7  -4   6   50.99    6.20
  -7  -4  -7   -4.60    2.60
   7  -4   7    1.00    2.20
   7  -4   8   66.29    8.10
  -7  -4  -8   77.69   12.10
  -7  -4  -9    2.10    4.20
   7  -4   9   -2.50    1.80
   7  -4  10   -0.40    2.70
  -7  -4 -10    3.80    5.00
   7  -4  11    3.20    3.50
  -7  -4 -11    2.50    5.60
  -7  -5   8   46.50    5.50
   7  -5  -8   45.10    9.80
   7  -5  -7    0.70    3.80
  -7  -5   7    0.80    1.50
  -7  -5   6    0.00    1.20
   7  -5  -6   -1.10    3.40
   7  -5  -5    1.10    3.10
   7  -5  -4    8.50    4.00
   7  -5  -3   -4.00    1.80
   7  -5  -2   66.09    8.30
   7  -5  -1   -2.40    1.80
  -7  -5   1    0.70    1.10
  -7  -5   1    2.30    1.30
  -7  -5   0  143.79    7.60
   7  -5   0  125.19    8.70
  -7  -5  -1    0.20    1.90
   7  -5   1   -1.20    1.70
   7  -5   2    4.10    2.30
  -7  -5  -2    3.20    2.90
  -7  -5  -3    0.00    2.60
   7  -5   3   -0.20    1.80
   7  -5   4   12.60    3.30
  -7  -5  -4    5.30    3.50
  -7  -5  -5   -0.10    3.50
   7  -5   5   -0.90    1.70
   7  -5   6    4.70    2.60
  -7  -5  -6    1.20    4.00
   7  -5   7   -0.30    2.00
  -7  -5  -7   -1.00    3.50
  -7  -5  -8   12.90    6.00
   7  -5   8    1.70    2.70
   7  -6  -2   10.00    4.40
   7  -6  -1   -2.60    2.30
  -7  -6   0    1.00    1.60
   7  -6   0    2.70    2.50
  -7  -6  -1   -0.80    1.90
   7  -6   1    1.70    2.40
   7  -6   2  100.09    7.60
  -7  -6  -2  117.29   10.40
  -8   0  13    3.10    4.30
  -8   0  12  243.88   17.10
  -8   0  11    1.20    3.10
  -8   0  10    3.20    3.40
  -8   0   9   -0.90    2.40
   8   0  -8  220.28   13.50
  -8   0   8  257.27   13.90
   8   0  -7    0.00    2.20
  -8   0   7    2.20    2.20
   8   0  -6    0.60    1.90
  -8   0   6    0.80    1.90
  -8   0   5   -1.80    1.40
   8   0  -5   -1.80    1.60
   8   0  -4  277.47   12.00
  -8   0   4  295.57   11.90
  -8   0   3    0.20    1.50
   8   0  -3   -0.30    0.80
  -8   0   3    1.10    1.50
   8   0  -3    0.90    1.60
   8   0  -2    0.30    1.50
   8   0  -2   -0.60    0.70
  -8   0   2    0.00    1.40
   8   0  -1    1.00    1.50
   8   0  -1    0.10    0.70
  -8   0   1    0.40    1.40
   8   0   0 1800.72   41.20
   8   0   0 1796.52   43.70
  -8   0   0 1781.12   43.90
  -8   0  -1   -0.80    1.30
   8   0   1   -1.60    1.20
   8   0   2   -0.20    1.30
  -8   0  -2    0.00    1.60
   8   0   3   -1.80    1.20
  -8   0  -3    0.00    1.60
  -8   0  -4   37.20    4.90
   8   0   4   39.40    4.90
  -8   0  -5   -4.80    1.30
   8   0   5   -3.10    1.30
   8   0   6    0.00    2.00
  -8   0  -6    4.60    2.60
   8   0   7   -3.00    1.40
  -8   0  -7   -2.30    2.00
   8   0   8   15.20    4.10
  -8   0  -8   12.70    4.30
   8   0   9    0.70    2.40
  -8   0  -9   -1.90    2.60
   8   0  10    2.10    3.20
   8   0  11   -3.60    2.00
   8   0  12  258.27   17.10
  -8  -1  15   -0.10    4.70
  -8  -1  13   -2.00    3.10
  -8  -1  12   -2.00    3.10
  -8  -1  11   -1.40    2.80
  -8   1  10    0.10    2.80
  -8  -1  10   -0.60    2.80
  -8   1   9    2.80    2.90
   8  -1  -9   -3.80    2.00
  -8  -1   9    0.20    0.50
  -8  -1   9    3.40    2.80
  -8   1   8    2.10    2.60
   8  -1  -8    1.30    2.90
  -8  -1   8   -0.80    2.00
  -8   1   7    0.90    2.40
  -8  -1   7    0.20    1.80
   8  -1  -7    1.70    2.60
   8   1  -6  805.82   21.00
  -8   1   6  792.62   26.30
   8  -1  -6  766.62   27.30
  -8  -1   6  767.32   24.90
  -8  -1   6  778.92   26.10
  -8   1   5   -0.80    1.60
   8   1  -5    1.00    0.90
  -8   1   5   -1.50    1.50
  -8  -1   5    2.00    1.80
   8  -1  -5   -2.10    1.70
  -8  -1   5   -0.10    0.80
   8   1  -4  146.99    5.00
  -8   1   4  163.58    8.40
  -8   1   4  155.08    8.40
  -8  -1   4  144.89    7.50
   8  -1  -4  133.89    8.70
  -8  -1   4  116.19    7.10
  -8   1   3   -0.90    1.40
  -8  -1   3   -0.60    1.20
   8  -1  -3   -1.10    1.70
  -8  -1   3   -1.10    1.30
  -8   1   2   12.70    2.70
   8  -1  -2   12.30    3.20
  -8  -1   2    7.40    2.00
  -8  -1   2   10.00    2.10
  -8   1   1   -1.20    1.40
  -8  -1   1   -1.20    1.10
  -8  -1   1   -1.00    1.00
   8  -1  -1   -2.20    1.20
  -8   1   0  705.33   19.70
  -8  -1   0  683.83   18.90
   8  -1   0  698.33   20.20
  -8  -1   0  682.83   19.10
  -8   1  -1    0.10    1.20
  -8  -1  -1    0.20    0.50
   8  -1   1   -0.50    1.30
  -8  -1  -1   -0.30    1.40
   8  -1   1   -1.70    0.50
   8  -1   1    1.40    1.50
  -8   1  -2  314.17   11.20
   8   1   2  290.67   10.50
   8  -1   2  292.17    8.00
   8  -1   2  302.57   11.20
   8  -1   2  303.87   11.20
  -8  -1  -2  297.27   11.50
  -8  -1  -2  303.57   11.10
  -8   1  -3   -1.30    1.30
   8   1   3   -1.20    1.20
   8  -1   3   -1.20    1.20
   8  -1   3   -0.90    0.50
   8  -1   3   -0.30    1.30
  -8  -1  -3   -0.30    1.70
  -8   1  -4  581.14   19.10
   8   1   4  577.34   18.70
  -8  -1  -4  569.14   20.00
   8  -1   4  576.34   18.70
   8  -1   4  558.04   14.20
   8   1   5    1.60    1.70
  -8   1  -5    2.30    2.00
   8  -1   5   -1.40    0.60
   8  -1   5    0.60    1.50
  -8  -1  -5   -1.00    2.00
  -8   1  -6  168.28   10.10
   8   1   6  161.08    9.60
   8  -1   6  176.98    9.80
   8  -1   6  170.58    5.60
  -8  -1  -6  164.08   10.80
   8   1   7    0.40    1.80
  -8   1  -7    0.00    2.10
   8  -1   7    1.00    1.90
  -8  -1  -7   -0.80    2.40
   8  -1   7    1.10    0.80
   8   1   8  189.08   11.80
  -8  -1  -8  175.18   12.50
   8  -1   8  198.28   11.90
   8   1   9   -0.20    2.60
  -8  -1  -9    1.00    2.90
   8  -1   9   -0.40    2.30
   8  -1  10   20.50    5.30
  -8  -1 -10   14.50    5.70
   8  -1  11    1.80    3.50
   8  -1  12  209.98    7.50
   8  -1  12  198.98   15.00
   8  -1  13    0.20    3.70
   8  -1  13   -0.30    1.10
   8  -1  14   18.00    6.80
   8  -1  14    9.90    1.90
   8  -1  15   -3.00    3.80
  -8  -2  14   26.70    7.60
  -8  -2  13    7.60    4.40
  -8  -2  12    2.40    3.30
   8  -2 -11   -2.60    4.40
  -8  -2  11    7.30    3.80
  -8  -2  10   10.20    3.90
   8  -2 -10   11.30    5.30
   8  -2  -9    1.80    3.50
  -8  -2   9   -3.00    1.90
   8  -2  -8  279.77   16.80
  -8  -2   8  264.97   13.50
  -8  -2   7   -1.40    1.60
   8  -2  -7    0.40    2.90
  -8   2   6   62.49    7.50
  -8   2   6   56.89    7.00
   8  -2  -6   67.89    8.60
  -8  -2   6   60.19    6.60
  -8  -2   6   55.99    6.10
  -8   2   5    0.90    2.00
  -8  -2   5    0.00    1.30
   8  -2  -5   -1.60    1.90
  -8  -2   5    2.30    1.70
  -8   2   4  198.88   10.10
  -8  -2   4  198.88    8.60
  -8  -2   4  220.88    9.20
   8  -2  -4  220.18   11.90
  -8   2   3   -0.20    1.50
  -8  -2   3   -1.30    1.00
  -8  -2   3    0.00    1.00
   8  -2  -3   -3.10    1.40
  -8  -2   2 2205.78   50.69
  -8  -2   2 2077.89   50.49
   8  -2  -2 2091.39   55.09
  -8  -2   1   -0.60    0.90
   8  -2  -1    0.00    1.50
  -8  -2   1   -0.20    0.80
   8  -2  -1   -1.10    1.00
  -8  -2   0   47.60    3.50
   8  -2   0   45.60    5.10
   8  -2   0   49.10    4.70
  -8  -2   0   48.10    3.40
   8  -2   1    2.30    1.50
  -8  -2  -1    0.50    1.20
   8  -2   1   -1.60    1.20
  -8  -2  -1    0.70    1.40
   8  -2   2  672.73   20.80
  -8  -2  -2  701.33   21.50
   8  -2   2  712.53   20.90
  -8  -2  -2  706.93   20.70
   8  -2   3    3.40    1.70
  -8  -2  -3    0.60    1.40
   8  -2   3    1.10    1.50
  -8  -2  -3   -0.20    1.50
   8  -2   4    6.70    2.30
  -8  -2  -4   11.90    3.50
   8  -2   4   10.40    2.80
  -8  -2  -4    6.90    2.60
   8   2   5   -1.60    1.20
  -8  -2  -5   -2.50    1.90
   8  -2   5   -0.20    1.50
   8  -2   5   -0.80    1.70
  -8  -2  -6   -1.20    2.40
   8  -2   6   -1.20    1.60
   8  -2   6    5.20    2.50
   8  -2   7   -0.80    1.70
  -8  -2  -7   -2.20    2.20
  -8  -2  -8   45.70    8.20
   8  -2   8   50.59    7.20
   8  -2   9    0.70    2.40
  -8  -2  -9    3.20    3.60
   8  -2  10    8.50    3.90
  -8  -2 -10    7.00    4.70
  -8  -2 -11   -3.10    3.80
   8  -2  11    0.40    3.00
   8  -2  12   -1.00    3.10
   8  -2  13    1.20    3.90
   8  -2  14   27.50    8.00
  -8  -3  13    4.20    4.00
  -8  -3  12   39.60    7.90
  -8  -3  11   -2.20    2.40
   8  -3 -11    2.00    4.60
   8  -3 -10   24.60    7.80
  -8  -3  10   40.90    6.80
   8  -3  -9   -2.10    3.10
  -8  -3   9    2.60    2.50
  -8  -3   8   68.99    7.60
   8  -3  -8   68.09   10.50
  -8  -3   7   -2.30    1.30
   8  -3  -7   -0.80    3.00
  -8  -3   6  141.99    8.40
   8  -3  -6  152.18   14.00
  -8  -3   6  164.18    8.40
   8  -3  -5    2.40    2.70
  -8  -3   5   -0.80    1.30
  -8  -3   5   -0.20    1.40
  -8  -3   4   70.99    4.70
   8  -3  -4   81.99    9.30
  -8  -3   4   72.99    4.60
  -8  -3   3   -1.90    0.70
  -8  -3   3    0.30    0.90
   8  -3  -3   -1.90    1.70
   8  -3  -2   55.59    6.90
  -8  -3   2   55.59    3.30
   8  -3  -2   44.40    5.80
  -8  -3   2   48.30    3.10
  -8  -3   1    0.20    1.00
  -8  -3   1   -1.50    0.80
   8  -3  -1   -0.30    1.70
   8  -3  -1    0.40    1.40
  -8  -3   0  199.38    8.10
  -8  -3   0  187.88    7.50
   8  -3   0  185.28    9.60
   8  -3   0  200.18    9.30
   8  -3   1   -0.10    1.10
  -8  -3  -1    0.10    1.40
   8  -3   1   -1.50    1.30
  -8  -3  -1    0.40    1.20
   8  -3   2   62.59    5.90
  -8  -3  -2   45.90    5.00
   8  -3   2   35.10    4.60
  -8  -3  -2   45.70    5.40
  -8  -3  -3    0.40    1.90
  -8  -3  -3   -1.30    1.30
   8  -3   3   -1.60    1.20
   8  -3   3   -0.10    1.50
   8  -3   4   68.39    6.50
   8  -3   4   59.89    6.20
  -8  -3  -4   69.49    8.10
  -8  -3  -5    1.60    2.80
   8  -3   5    0.60    1.80
  -8  -3  -6    5.40    3.60
   8  -3   6    3.60    2.40
  -8  -3  -7    1.20    3.00
   8  -3   7   -0.20    2.00
   8  -3   8  156.88   10.40
  -8  -3  -8  154.08   15.40
  -8  -3  -9   -1.70    3.60
   8  -3   9   -0.90    2.20
  -8  -3 -10    0.40    4.30
   8  -3  10   -0.70    2.60
  -8  -3 -11   -3.40    4.00
   8  -3  11    0.00    3.30
   8  -3  12   -3.30    2.60
  -8  -3 -12    1.60    5.20
   8  -3  13    0.20    3.70
   8  -4 -11    4.00    5.60
  -8  -4  11   -1.60    2.50
  -8  -4  10   74.79    8.90
   8  -4 -10   52.59   11.00
  -8  -4   9    0.00    2.30
   8  -4  -9    1.70    4.70
   8  -4  -8   44.90    9.10
  -8  -4   8   36.50    5.40
   8  -4  -7   -2.30    2.90
  -8  -4   7    0.30    1.60
  -8  -4   6  104.79    6.40
   8  -4  -6  104.29   12.20
   8  -4  -5    0.90    3.00
  -8  -4   5    0.10    1.20
  -8  -4   5    0.30    1.30
  -8  -4   5   -0.70    1.20
   8  -4  -4    3.00    2.90
  -8  -4   4    0.40    1.10
  -8  -4   4   -0.60    0.90
  -8  -4   3    1.10    0.90
   8  -4  -3   -2.60    2.00
  -8  -4   3   -0.40    0.90
  -8  -4   2   16.10    2.10
   8  -4  -2   32.50    5.70
  -8  -4   2   16.90    2.30
  -8  -4   1   -0.60    1.10
  -8  -4   1   -1.40    0.90
   8  -4  -1    0.80    2.10
   8  -4   0   37.50    5.50
  -8  -4   0   36.60    4.40
  -8  -4   0   38.70    3.90
  -8  -4  -1    1.20    1.40
   8  -4   1    0.20    1.80
  -8  -4  -1    0.50    1.90
   8  -4   2    2.90    2.00
  -8  -4  -2   -0.40    2.00
  -8  -4  -3   -0.70    2.20
   8  -4   3   -1.60    1.40
  -8  -4  -4  116.39   11.20
   8  -4   4  124.39    7.90
  -8  -4  -5   -1.60    2.20
   8  -4   5   -0.90    1.70
   8  -4   6    3.30    2.50
  -8  -4  -6   -1.80    2.70
   8  -4   7   -0.60    2.00
  -8  -4  -7   -0.40    3.30
  -8  -4  -8    0.00    4.10
   8  -4   8   -0.70    2.20
   8  -4   9   -2.00    2.20
  -8  -4  -9    3.20    4.60
   8  -4  10   18.90    5.20
  -8  -4 -10   18.30    7.40
   8  -4  11    0.20    2.80
  -8  -4 -11    1.10    5.30
  -8  -5   8    5.40    2.60
  -8  -5   8    6.80    2.50
   8  -5  -8    5.60    5.20
  -8  -5   7    1.10    1.60
   8  -5  -7    2.50    4.20
  -8  -5   6    7.10    1.80
   8  -5  -6    0.70    3.60
   8  -5  -5    2.00    4.00
   8  -5  -4  123.89   12.90
   8  -5  -3   -0.50    3.10
   8  -5  -2   24.40    5.30
  -8  -5   1    0.10    1.20
  -8  -5   1    0.70    1.10
   8  -5  -1   -0.50    2.40
   8  -5   0   60.99    7.20
  -8  -5   0   56.79    5.70
  -8  -5  -1    3.10    2.30
   8  -5   1   -2.00    1.70
   8  -5   2   47.80    6.00
  -8  -5  -2   48.60    6.80
  -8  -5  -3    1.40    2.60
   8  -5   3    0.30    1.80
  -8  -5  -4    3.20    3.40
   8  -5   4    5.60    2.60
  -8  -5  -5   -3.70    2.80
   8  -5   5   -0.80    1.90
   8  -5   6   17.30    4.00
  -8  -5  -6   14.90    5.90
  -8  -5  -7   -1.00    3.50
   8  -5   7    2.40    2.80
  -8  -5  -8   58.69   11.30
   8  -5   8   62.89    8.00
   8  -6  -1   -1.90    2.40
   8  -6   0   39.50    6.10
  -8  -6   0   34.90    4.10
  -8  -6  -1   -0.40    2.10
   8  -6   1    3.50    2.60
  -9   0  13   -3.70    3.20
  -9   0  12   -3.10    3.40
  -9   0  11    0.90    3.30
  -9   0  10  100.29   11.70
  -9   0   9    3.20    3.20
   9   0  -8    2.30    2.90
  -9   0   8    1.10    2.40
  -9   0   7   -0.40    1.80
   9   0  -7    0.50    2.40
  -9   0   6   62.99    7.40
   9   0  -6   47.70    6.50
   9   0  -5   -3.00    1.40
  -9   0   5   -0.80    1.70
   9   0  -4    1.00    1.90
  -9   0   4   -0.30    1.60
   9   0  -4   -2.20    0.90
  -9   0   4   -1.00    1.40
   9   0  -3    0.20    0.90
  -9   0   3   -2.40    1.30
   9   0  -3   -1.10    1.30
   9   0  -2 2150.78   48.80
   9   0  -2 2073.69   52.09
  -9   0   2 2079.49   51.89
   9   0  -1   -1.20    0.60
   9   0  -1   -1.10    1.30
  -9   0   1    1.30    1.50
   9   0   0    0.20    0.70
   9   0   0   -0.10    1.40
  -9   0   0   -0.90    1.40
  -9   0  -1    0.90    1.40
   9   0   1   -0.50    1.30
  -9   0  -2  121.39    7.00
   9   0   2  108.69    6.10
   9   0   3    1.00    1.60
  -9   0  -3   -2.00    1.40
  -9   0  -4   -0.30    1.70
   9   0   4   -0.70    1.50
  -9   0  -5   -0.40    1.90
   9   0   5   -2.30    1.50
  -9   0  -6  838.22   28.60
   9   0   6  840.92   27.00
  -9   0  -7   -3.50    1.80
   9   0   7   -1.70    1.80
   9   0   8   -0.50    2.00
  -9   0  -8   -0.80    2.40
   9   0   9   -1.90    2.00
   9   0  10  173.28   12.50
   9   0  11    2.10    3.10
   9   0  12   -1.70    2.90
  -9  -1  15    0.40    4.40
  -9  -1  14   25.50    7.80
  -9  -1  13   -1.70    3.80
  -9  -1  12    1.40    3.30
  -9  -1  11   -2.40    2.30
  -9   1  10    1.30    3.00
  -9  -1  10    1.40    3.10
  -9   1   9    0.90    3.00
  -9  -1   9    1.30    2.70
   9  -1  -9   -4.00    2.30
  -9   1   8   76.69    9.20
  -9  -1   8   93.19    9.60
   9  -1  -8   63.49    9.30
  -9   1   7   -0.10    2.50
  -9  -1   7    3.10    2.40
   9  -1  -7   -2.90    1.90
  -9   1   6   22.50    4.60
   9   1  -6   24.80    2.90
   9  -1  -6   29.30    5.50
  -9  -1   6   25.30    4.60
  -9  -1   6   22.90    4.80
  -9   1   5   -0.20    1.70
  -9   1   5    1.10    1.90
   9   1  -5   -0.40    0.80
  -9  -1   5   -0.50    1.50
  -9  -1   5    0.40    1.40
   9  -1  -5   -1.20    1.80
   9   1  -4 1680.73   38.50
  -9   1   4 1653.13   44.00
   9  -1  -4 1571.14   45.10
  -9  -1   4 1651.63   42.70
  -9   1   3    1.00    1.70
  -9  -1   3   -0.40    1.30
   9  -1  -3   -2.60    1.70
  -9  -1   3   -0.10    1.30
  -9  -1   3   -1.00    1.10
  -9   1   2  237.28   10.00
  -9  -1   2  247.08    9.30
  -9  -1   2  231.68    9.20
   9  -1  -2  241.58   10.70
  -9   1   1   -0.80    1.30
   9  -1  -1   -0.60    1.50
  -9  -1   1    0.60    1.20
  -9  -1   1   -1.20    1.00
  -9   1   0 2060.59   51.09
  -9  -1   0 2106.39   50.69
   9  -1   0 2077.79   51.79
   9  -1   0 2092.39   48.10
  -9   1  -1   -0.80    1.20
   9   1   1    0.10    1.20
  -9  -1  -1   -0.10    1.40
   9  -1   1    0.70    0.80
   9  -1   1    0.80    1.50
  -9  -1  -1   -0.50    0.90
   9   1   2  786.72   22.30
  -9   1  -2  794.42   23.10
   9  -1   2  791.22   23.20
  -9  -1  -2  804.92   23.60
   9  -1   2  803.02   19.40
  -9   1  -3   -0.20    1.30
   9   1   3   -0.50    1.10
   9  -1   3   -0.40    1.40
  -9  -1  -3   -0.90    1.60
   9  -1   3   -0.60    0.60
   9   1   4  318.67   12.80
  -9   1  -4  326.27   13.20
  -9  -1  -4  312.97   13.80
   9  -1   4  319.27    8.90
   9  -1   4  327.47   12.90
  -9   1  -5   -2.30    1.40
   9   1   5   -0.30    1.50
  -9  -1  -5    1.20    2.10
   9  -1   5   -0.30    1.50
   9  -1   5   -0.20    0.70
   9   1   6   29.60    4.90
  -9   1  -6   36.70    5.60
   9  -1   6   40.60    3.00
  -9  -1  -6   36.80    6.30
   9  -1   6   34.80    5.30
  -9   1  -7    4.70    2.90
   9   1   7   -2.30    1.40
  -9  -1  -7    4.90    3.30
   9  -1   7    1.20    0.90
   9  -1   7   -0.30    1.60
   9   1   8   98.49   10.20
   9  -1   8   93.29    4.30
   9  -1   8  100.99   10.40
  -9  -1  -8  130.19   13.30
   9   1   9    0.90    2.80
  -9  -1  -9   -0.80    2.90
   9  -1   9    0.80    0.90
   9  -1   9    1.40    2.70
   9  -1  10   45.70    7.90
  -9  -1 -10   43.10    8.40
   9  -1  11    0.80    1.00
   9  -1  11    0.90    3.00
   9  -1  12  112.09   13.20
   9  -1  12   92.39    4.70
   9  -1  13   -5.10    3.20
   9  -1  13   -0.70    1.00
   9  -1  14    2.70    4.70
   9  -1  14    3.40    1.40
   9  -1  15   -1.60    3.80
   9  -1  15   -1.00    1.40
  -9  -2  14    4.60    5.10
  -9  -2  13    1.00    3.30
  -9  -2  12   20.40    6.40
  -9  -2  11   -2.80    2.10
  -9  -2  10   30.50    6.50
   9  -2 -10   45.30    9.40
  -9  -2   9   -0.80    2.40
   9  -2  -9    0.40    3.50
  -9  -2   8    7.80    3.20
   9  -2  -8    2.30    3.70
  -9  -2   7    4.00    2.40
   9  -2  -7   -3.00    1.90
  -9   2   6    1.70    3.50
  -9  -2   6   11.20    3.10
  -9  -2   6    5.50    2.70
   9  -2  -6   17.00    5.10
  -9   2   5    0.00    1.90
  -9  -2   5   -0.50    1.40
  -9  -2   5   -0.60    1.40
   9  -2  -5    1.20    2.40
  -9   2   4   54.69    6.30
  -9  -2   4   52.99    5.30
   9  -2  -4   44.90    6.60
  -9  -2   4   42.90    4.60
  -9   2   3   -1.70    1.10
  -9  -2   3    0.20    1.00
  -9  -2   3   -1.30    0.90
   9  -2  -3    0.10    2.00
  -9  -2   3    0.10    1.10
   9  -2  -2   19.50    3.60
   9  -2  -2   23.90    4.40
  -9  -2   2   15.30    2.50
   9  -2  -2   18.50    3.40
  -9  -2   2   16.10    2.50
  -9  -2   1   -0.20    1.00
  -9  -2   1   -0.40    0.90
   9  -2  -1   -1.70    1.40
   9  -2  -1   -0.50    0.70
   9  -2   0  471.35   16.30
  -9  -2   0  469.25   14.20
   9  -2   0  451.05   15.60
  -9  -2   0  465.95   14.50
  -9  -2  -1   -0.10    1.30
   9  -2   1    1.50    1.70
   9  -2   1    1.90    1.50
  -9  -2  -1    0.70    1.20
   9  -2   2  456.25   15.70
  -9  -2  -2  464.05   16.20
  -9  -2  -2  463.75   15.40
   9  -2   2  443.96   15.50
  -9  -2  -3   -0.60    1.60
  -9  -2  -3    0.90    1.30
   9  -2   3    0.00    1.40
   9  -2   3   -1.80    1.10
  -9  -2  -4 1000.00   30.30
   9  -2   4 1048.00   30.50
   9  -2   4 1028.30   29.90
  -9  -2  -4 1051.39   32.10
   9   2   5   -2.00    1.30
  -9  -2  -5   -0.10    2.30
   9  -2   5    1.70    1.90
   9  -2   5   -1.80    1.40
   9  -2   6   51.79    6.40
  -9  -2  -6   47.70    7.50
   9  -2   7   -1.10    1.80
  -9  -2  -7    0.00    2.90
   9  -2   8    6.10    3.20
  -9  -2  -8   -0.80    2.90
  -9  -2  -9   -2.40    2.70
   9  -2   9    0.10    2.60
  -9  -2 -10  144.69   15.90
   9  -2  10  168.88   12.20
  -9  -2 -11   -1.30    3.60
   9  -2  11    3.10    3.10
   9  -2  12   51.19    9.10
   9  -2  13   -1.10    3.60
   9  -2  14    4.70    5.10
  -9  -3  13   -1.90    3.20
  -9  -3  12    1.70    3.50
  -9  -3  11    0.70    2.80
   9  -3 -11    2.00    4.20
  -9  -3  10   23.40    5.50
   9  -3 -10   41.30    9.80
  -9  -3   9    2.10    2.40
   9  -3  -9    0.70    3.40
   9  -3  -8   28.30    7.00
  -9  -3   8   24.30    4.60
   9  -3  -7   -0.50    3.10
  -9  -3   7    0.80    1.90
   9  -3  -6  256.27   15.60
  -9  -3   6  244.88   11.10
  -9  -3   5   -0.30    1.40
  -9  -3   5   -0.80    1.30
   9  -3  -5   -1.30    2.20
   9  -3  -4   47.40    7.00
  -9  -3   4   58.49    4.40
  -9  -3   4   57.39    4.10
  -9  -3   4   56.19    4.20
  -9  -3   3   -0.20    1.10
  -9  -3   3   -0.50    1.00
   9  -3  -3    2.10    2.30
   9  -3  -2  192.18   10.80
  -9  -3   2  203.28    7.50
   9  -3  -2  200.48   11.20
  -9  -3   2  195.18    7.50
   9  -3  -2  204.98   11.30
  -9  -3   1   -1.30    0.90
   9  -3  -1    1.00    1.80
  -9  -3   1   -0.10    0.90
   9  -3  -1   -0.70    1.30
   9  -3   0   30.40    4.60
   9  -3   0   31.20    4.40
  -9  -3   0   27.70    3.30
  -9  -3   0   34.90    3.90
  -9  -3  -1   -0.30    1.20
  -9  -3  -1    1.50    1.60
   9  -3   1   -0.80    1.30
   9  -3   1    0.40    1.60
   9  -3   2  285.17   12.20
   9  -3   2  297.77   12.10
  -9  -3  -2  288.27   11.70
  -9  -3  -2  308.27   12.90
   9  -3   3   -1.10    1.30
  -9  -3  -3   -0.90    1.30
  -9  -3  -3   -3.20    1.40
   9  -3   3   -1.80    1.30
   9  -3   4   52.69    6.10
   9  -3   4   54.59    6.40
  -9  -3  -4   41.10    6.50
  -9  -3  -5   -0.70    2.40
   9  -3   5    1.10    1.70
   9  -3   6  248.18   12.60
  -9  -3  -6  259.07   15.60
  -9  -3  -7    2.50    3.30
   9  -3   7    1.70    2.40
   9  -3   8    2.80    2.90
  -9  -3  -8    3.10    3.60
   9  -3   9   -0.80    2.50
  -9  -3  -9   -1.80    3.20
  -9  -3 -10   24.00    7.60
   9  -3  10   20.10    5.60
   9  -3  11    5.70    3.80
  -9  -3 -11    1.00    4.50
   9  -3  12   21.80    6.60
  -9  -3 -12   23.90    8.40
   9  -3  13    1.40    4.00
   9  -4 -11    0.70    5.00
  -9  -4  11    3.10    3.20
  -9  -4  10   47.50    7.20
   9  -4 -10   18.80    7.20
   9  -4  -9   -2.50    3.80
  -9  -4   9   -0.70    2.00
   9  -4  -8   30.80    8.00
  -9  -4   8   22.90    4.50
   9  -4  -7   -2.20    2.90
  -9  -4   7   -0.80    1.60
  -9  -4   6  225.38    9.70
   9  -4  -6  218.28   15.30
  -9  -4   6  224.38    9.80
   9  -4  -5    0.70    3.00
  -9  -4   5   -0.20    1.20
  -9  -4   5   -1.30    1.10
  -9  -4   4   32.70    3.30
  -9  -4   4   27.80    3.30
   9  -4  -4   33.20    6.80
   9  -4  -3   -3.10    2.00
  -9  -4   3    0.20    1.10
  -9  -4   3   -0.80    0.90
  -9  -4   2  177.88    6.90
  -9  -4   2  161.18    6.40
   9  -4  -2  156.08   10.70
   9  -4  -1    1.00    2.20
  -9  -4   1    0.90    1.30
  -9  -4   1   -0.90    0.90
  -9  -4   0   52.99    5.30
  -9  -4   0   44.10    4.30
   9  -4   0   45.00    6.20
   9  -4   1    1.90    1.90
  -9  -4  -1   -0.80    1.50
  -9  -4  -1   -2.10    1.40
  -9  -4  -2    1.10    2.10
   9  -4   2    2.10    2.20
   9  -4   3    1.60    1.80
  -9  -4  -3   -0.80    2.30
  -9  -4  -4    0.40    2.60
   9  -4   4    1.70    1.90
   9  -4   5    0.60    2.00
  -9  -4  -5   -0.30    2.40
  -9  -4  -6   16.50    5.50
   9  -4   6    9.30    3.30
   9  -4   7   -1.20    1.80
  -9  -4  -7    0.40    3.20
  -9  -4  -8   29.40    7.50
   9  -4   8    9.70    3.70
   9  -4   9   -2.30    2.40
  -9  -4  -9   -4.50    3.20
   9  -4  10    1.20    3.00
  -9  -4 -10    5.80    5.30
   9  -4  11    0.20    3.00
  -9  -4 -11   -2.10    4.70
   9  -5  -8   60.99   11.50
  -9  -5   8   51.79    5.70
  -9  -5   7    0.30    1.70
   9  -5  -7   -2.70    3.70
  -9  -5   6   43.00    4.00
   9  -5  -6   48.80    9.60
   9  -5  -5    0.70    3.40
   9  -5  -4   63.29    9.50
   9  -5  -3   -0.90    2.50
   9  -5  -2   12.10    4.20
   9  -5  -1    2.00    2.80
  -9  -5   1    0.70    1.40
   9  -5   0   38.10    6.20
  -9  -5   0   28.20    4.20
  -9  -5  -1    1.40    2.20
   9  -5   1    1.50    2.10
   9  -5   2   44.10    5.80
  -9  -5  -2   34.50    5.90
  -9  -5  -3   -0.40    2.50
   9  -5   3    0.40    2.20
  -9  -5  -4   -0.40    2.70
   9  -5   4   -3.20    1.70
  -9  -5  -5    2.60    3.70
   9  -5   5   -1.00    2.10
  -9  -5  -6   52.39    9.60
   9  -5   6   39.80    6.00
  -9  -5  -7    0.60    3.80
   9  -5   7   -2.20    2.10
  -9  -5  -8    1.80    4.20
   9  -5   8    0.90    3.00
  -9  -6   0   12.70    2.80
   9  -6   0   11.40    4.00
 -10   0  13    1.10    4.10
 -10   0  12   98.39   13.20
 -10   0  11    8.50    4.70
 -10   0  10   -2.30    2.40
 -10   0   9    2.20    2.90
  10   0  -8  366.16   17.90
 -10   0   8  383.46   18.00
 -10   0   7   -1.30    2.00
  10   0  -7   -1.00    2.00
  10   0  -6    0.90    2.30
 -10   0   6   -0.70    1.60
 -10   0   5   -1.90    1.50
  10   0  -5   -2.90    1.70
  10   0  -4  722.03   19.80
 -10   0   4  742.63   23.40
 -10   0   4  762.32   23.30
  10   0  -4  763.02   23.80
 -10   0   3   -1.10    1.30
  10   0  -3    1.60    1.10
  10   0  -3    0.90    1.50
 -10   0   2   -0.80    1.60
  10   0  -2   -1.20    0.80
  10   0  -2   -1.40    1.40
 -10   0   1   -1.20    1.50
  10   0  -1    1.10    0.80
  10   0  -1    1.10    1.40
 -10   0   0   62.19    4.60
  10   0   0   60.39    5.30
  10   0   0   52.19    2.80
  10   0   1    0.20    1.50
 -10   0  -1    0.00    1.50
 -10   0  -2   -0.20    1.60
  10   0   2    0.30    1.40
 -10   0  -3   -0.80    1.70
  10   0   3   -0.30    1.60
 -10   0  -4   16.60    3.70
  10   0   4   22.10    3.70
 -10   0  -5    0.60    2.10
  10   0   5   -0.20    1.50
 -10   0  -6    1.20    2.30
  10   0   6   -0.80    1.60
  10   0   7    2.10    2.30
 -10   0  -7   -0.30    2.60
  10   0   8  338.87   16.20
 -10   0  -8  322.77   17.30
  10   0   9    1.10    2.50
  10   0  10    2.40    2.80
  10   0  11    0.80    3.10
  10   0  12   12.20    5.00
 -10  -1  15   -0.10    4.70
 -10  -1  14    4.60    5.40
 -10  -1  13    4.30    4.50
 -10  -1  12   16.20    6.20
 -10  -1  11    0.70    2.90
 -10   1  10    4.40    3.70
 -10  -1  10    0.70    3.00
 -10   1   9   -1.20    2.70
  10  -1  -9    1.10    3.40
 -10  -1   9    0.10    2.40
 -10   1   8  250.27   14.50
  10  -1  -8  255.27   15.60
 -10  -1   8  257.77   14.10
 -10   1   7    1.10    2.20
  10  -1  -7   -0.60    2.20
 -10  -1   7    0.20    2.00
 -10   1   6   20.60    4.70
  10   1  -6   18.60    2.60
 -10   1   6   20.80    4.60
 -10  -1   6   16.60    4.20
  10  -1  -6   34.60    6.30
 -10  -1   6   33.90    5.30
 -10   1   5   -0.30    1.70
  10   1  -5    1.20    1.00
 -10   1   5    1.60    2.00
 -10  -1   5    1.50    1.90
 -10  -1   5    0.50    1.90
  10  -1  -5    0.80    2.20
 -10   1   4   71.39    7.10
  10   1  -4   71.39    3.40
  10  -1  -4   64.69    7.30
 -10  -1   4   74.99    5.60
 -10  -1   4   74.39    5.60
  10   1  -3   -0.40    0.60
 -10   1   3    0.50    1.60
  10  -1  -3   -1.30    1.70
 -10  -1   3    0.40    1.10
 -10  -1   3   -0.60    1.30
 -10   1   2   30.10    4.20
  10  -1  -2   31.40    4.50
 -10  -1   2   26.10    3.60
 -10  -1   2   31.50    3.80
 -10   1   1   -0.40    1.30
 -10  -1   1   -0.20    1.20
  10  -1  -1   -1.70    1.40
 -10  -1   1    0.10    0.90
 -10   1   0   11.00    2.50
  10  -1   0    9.80    1.60
  10  -1   0   11.10    2.90
 -10  -1   0   11.70    2.60
  10   1   1   -1.40    1.10
 -10   1  -1   -0.90    1.20
 -10  -1  -1    0.10    1.20
 -10  -1  -1   -0.70    1.30
  10  -1   1    2.20    1.70
  10  -1   1   -1.50    0.60
 -10   1  -2   57.69    5.70
  10   1   2   65.79    4.60
  10  -1   2   46.70    5.00
 -10  -1  -2   53.39    5.60
  10  -1   2   57.99    2.80
 -10   1  -3    1.60    1.60
  10   1   3    2.30    1.50
 -10  -1  -3   -1.60    1.50
  10  -1   3   -1.70    1.20
  10  -1   3    0.90    0.80
  10   1   4   58.29    6.00
 -10   1  -4   59.49    6.20
  10  -1   4   48.80    5.60
 -10  -1  -4   70.59    7.40
  10  -1   4   64.69    3.00
  10   1   5    0.70    1.70
 -10   1  -5    1.30    1.90
  10  -1   5    0.10    0.70
  10  -1   5   -0.10    1.60
 -10  -1  -5   -1.00    1.70
  10   1   6    7.20    2.80
 -10   1  -6   10.40    3.60
  10  -1   6   11.00    1.80
  10  -1   6    5.70    2.70
 -10  -1  -6    8.30    3.90
  10   1   7    0.50    2.00
  10  -1   7    0.70    2.10
 -10  -1  -7   -0.70    2.10
  10  -1   7   -0.30    0.80
  10   1   8   34.90    6.30
  10  -1   8   48.50    3.60
 -10  -1  -8   44.10    8.20
  10  -1   8   44.10    6.80
  10  -1   9    2.30    2.60
 -10  -1  -9    0.70    3.10
  10  -1   9    0.80    1.00
 -10  -1 -10  110.39   13.40
  10  -1  10  115.19   12.20
  10  -1  10  105.99    4.90
  10  -1  11    3.90    3.30
  10  -1  11   -0.10    1.10
  10  -1  12   44.10    8.70
  10  -1  12   65.99    3.90
  10  -1  13    1.00    3.90
  10  -1  13   -1.00    1.10
  10  -1  14   24.00    7.70
  10  -1  14   24.70    2.90
  10  -1  15   -0.80    1.30
 -10  -2  14    4.80    5.20
 -10  -2  13    0.10    3.80
 -10  -2  12   -0.40    3.70
 -10  -2  11   -4.40    2.30
 -10  -2  10  201.68   13.50
  10  -2 -10  223.68   16.70
 -10  -2   9   -0.30    2.50
  10  -2  -9   -5.40    2.00
 -10  -2   8  131.29    9.70
  10  -2  -8  146.99   14.80
  10  -2  -7    2.00    2.90
 -10  -2   7    0.90    2.10
  10  -2  -6    1.70    3.00
 -10  -2   6    0.60    1.80
 -10  -2   6    4.30    2.30
 -10   2   5    0.40    1.90
 -10  -2   5   -1.40    1.30
  10  -2  -5   -3.60    1.60
 -10  -2   5    0.00    1.50
 -10   2   4  343.17   14.30
  10  -2  -4  335.27   15.80
 -10  -2   4  342.07   12.50
 -10  -2   4  345.17   12.60
 -10  -2   4  323.17   12.80
 -10   2   3    1.80    1.90
  10  -2  -3    0.20    1.90
 -10  -2   3    0.20    1.10
 -10  -2   3    0.30    1.10
  10  -2  -2  223.48   10.60
  10  -2  -2  229.58   11.50
 -10  -2   2  232.18    9.00
 -10  -2   2  218.58    8.70
 -10  -2   1    0.50    1.20
  10  -2  -1    0.10    1.00
  10  -2  -1    2.50    1.90
 -10  -2   1   -0.30    1.00
 -10  -2   0   66.89    4.50
 -10  -2   0   65.29    4.70
  10  -2   0   78.69    6.00
  10  -2   1    0.90    1.60
 -10  -2  -1    0.50    1.40
  10  -2   1   -0.80    1.20
 -10  -2  -1    0.40    1.30
 -10  -2  -2   58.39    5.70
  10  -2   2   62.49    5.90
 -10  -2  -2   55.59    5.70
  10  -2   2   60.49    5.90
  10  -2   3   -0.40    1.20
 -10  -2  -3   -0.80    1.00
 -10  -2  -3   -0.20    1.60
  10  -2   3    1.00    1.70
  10  -2   4  681.43   22.20
 -10  -2  -4  664.43   22.50
 -10  -2  -4  686.53   23.90
  10  -2   4  682.33   22.60
 -10  -2  -5   -0.80    2.10
  10  -2   5    0.90    1.70
  10  -2   5   -0.70    1.70
  10  -2   6   -1.90    1.50
 -10  -2  -6    3.10    2.90
  10  -2   7    0.30    2.00
 -10  -2  -7   -3.70    2.20
  10  -2   8    7.00    3.10
 -10  -2  -8    6.60    4.40
  10  -2   9   -0.40    2.40
 -10  -2  -9   -2.30    2.90
 -10  -2 -10   81.29   12.20
  10  -2  10   69.79    9.40
 -10  -2 -11   -0.60    3.20
  10  -2  11   -4.30    2.10
  10  -2  12   92.79   12.20
  10  -2  13    2.10    4.30
  10  -2  14    6.10    5.10
 -10  -3  13    2.50    3.80
 -10  -3  12   14.90    5.30
 -10  -3  11    0.30    3.00
  10  -3 -11   -5.20    3.80
 -10  -3  10   85.99   10.30
  10  -3 -10  102.49   14.30
  10  -3  -9   -1.90    3.50
 -10  -3   9    0.40    2.30
  10  -3  -8    2.00    3.50
 -10  -3   8    1.30    2.10
 -10  -3   7    0.30    1.90
  10  -3  -7    4.60    4.00
  10  -3  -6  107.99   11.80
 -10  -3   6   99.49    6.90
 -10  -3   5   -0.10    1.40
 -10  -3   5   -1.60    1.20
  10  -3  -5    0.20    2.60
 -10  -3   5   -2.10    1.20
 -10  -3   4   64.29    4.90
  10  -3  -4   63.29    8.20
 -10  -3   4   67.29    4.80
 -10  -3   3   -0.50    1.10
 -10  -3   3   -0.80    1.10
  10  -3  -3   -0.50    2.20
  10  -3  -2   16.10    4.30
 -10  -3   2   21.50    3.00
 -10  -3   2   20.10    2.80
 -10  -3   1   -1.10    1.00
  10  -3  -1    0.60    1.60
 -10  -3   1    0.30    1.10
  10  -3  -1   -1.80    1.60
  10  -3   0    7.30    2.80
 -10  -3   0    8.20    2.30
 -10  -3   0    4.10    1.70
  10  -3   0    7.00    2.40
 -10  -3  -1    0.30    1.60
  10  -3   1    0.60    1.40
  10  -3   1    2.60    2.00
 -10  -3  -1    1.00    1.50
 -10  -3  -2   94.59    7.00
  10  -3   2   88.49    6.40
 -10  -3  -2   97.19    6.30
  10  -3   2   94.09    6.80
 -10  -3  -3   -1.80    1.60
  10  -3   3   -1.30    1.60
  10  -3   3   -1.10    1.20
  10  -3   4   60.69    6.80
 -10  -3  -4   64.59    8.20
 -10  -3  -5    3.40    2.90
  10  -3   5    3.50    2.30
  10  -3   6   89.09    8.90
 -10  -3  -6   92.69   11.20
  10  -3   7    0.00    2.10
 -10  -3  -7    1.20    3.20
  10  -3   8    3.70    3.00
 -10  -3  -8    0.10    3.30
 -10  -3  -9   -1.90    3.00
  10  -3   9   -1.70    2.70
 -10  -3 -10   -0.60    3.40
  10  -3  10    3.00    3.40
 -10  -3 -11    1.70    4.60
  10  -3  11   -1.80    2.80
 -10  -3 -12    3.00    5.80
  10  -3  12    6.90    4.40
  10  -3  13   -6.10    3.20
  10  -4 -11   -0.80    5.20
 -10  -4  11    1.30    3.30
  10  -4 -10   -3.10    4.30
 -10  -4  10   -1.00    2.50
 -10  -4   9    1.50    2.30
  10  -4  -9   -3.40    3.50
  10  -4  -8  107.69   14.20
 -10  -4   8  182.18   10.30
 -10  -4   7    0.40    1.70
 -10  -4   7   -0.20    1.70
  10  -4  -7   -3.60    3.20
 -10  -4   6    4.40    2.00
  10  -4  -6    4.20    3.70
  10  -4  -5   -4.70    2.30
 -10  -4   5   -0.50    1.30
  10  -4  -4  157.98   14.40
 -10  -4   4  157.68    7.00
 -10  -4   4  156.98    7.20
 -10  -4   3    0.20    1.00
  10  -4  -3   -1.80    2.20
 -10  -4   3    1.10    1.20
  10  -4  -2    6.20    3.40
 -10  -4   2    7.90    1.80
 -10  -4   2    7.30    1.90
 -10  -4   1   -0.40    1.00
  10  -4  -1    0.40    2.00
 -10  -4   1    0.60    1.30
  10  -4   0   -0.60    1.70
 -10  -4   0   -0.50    1.50
 -10  -4   0    0.80    1.20
 -10  -4  -1   -0.50    1.70
  10  -4   1    0.40    1.90
  10  -4   2   44.20    5.90
 -10  -4  -2   35.80    5.70
 -10  -4  -3   -0.80    2.10
  10  -4   3   -0.80    1.80
  10  -4   4  336.17   14.90
 -10  -4  -4  362.96   17.90
  10  -4   5    0.20    1.90
 -10  -4  -5   -3.90    2.20
 -10  -4  -6  190.78   14.00
  10  -4   6  200.48   11.60
 -10  -4  -7    4.40    4.00
  10  -4   7    1.00    2.30
  10  -4   8   28.40    5.60
 -10  -4  -8   41.90    9.60
 -10  -4  -9    2.60    4.40
  10  -4   9   -2.80    2.30
 -10  -4 -10   -1.20    3.70
  10  -4  10    2.90    3.80
 -10  -4 -11    0.20    4.90
  10  -4  11    5.80    3.60
 -10  -5   8   12.90    3.20
  10  -5  -8    8.50    5.70
 -10  -5   7   -2.60    1.50
  10  -5  -7    2.80    4.30
 -10  -5   6    0.90    1.40
  10  -5  -6    1.90    3.70
 -10  -5   5    0.30    1.10
  10  -5  -5   -0.20    3.30
  10  -5  -4   13.00    5.00
  10  -5  -3   -0.30    2.70
 -10  -5   2    6.50    1.80
 -10  -5   2    8.20    1.70
  10  -5  -2    1.80    3.00
  10  -5  -1    0.90    2.50
 -10  -5   1   -0.20    1.50
  10  -5   0   66.99    8.00
 -10  -5   0   69.19    6.50
 -10  -5  -1    0.90    2.10
  10  -5   1    2.10    2.30
 -10  -5  -2    3.60    2.90
  10  -5   2    5.40    2.90
  10  -5   3   -2.70    1.70
 -10  -5  -3   -2.00    2.10
  10  -5   4   13.00    3.70
 -10  -5  -4    8.70    4.20
 -10  -5  -5   -4.90    2.90
  10  -5   5   -1.60    2.00
 -10  -5  -6    6.30    4.40
  10  -5   6    3.00    2.80
 -10  -5  -7    1.40    4.40
  10  -5   7   -1.00    2.20
 -10  -5  -8   81.79   12.70
  10  -5   8   92.59    9.70
 -11   0  13    3.00    4.00
 -11   0  12    1.10    3.50
 -11   0  11    4.10    4.10
 -11   0  10  322.97   18.10
 -11   0   9    2.90    3.30
 -11   0   8    0.70    2.50
  11   0  -7   -0.80    2.10
 -11   0   7   -0.30    2.30
  11   0  -6  126.09    9.20
 -11   0   6  122.99    8.90
 -11   0   5   -1.20    1.60
 -11   0   5    1.40    2.00
  11   0  -5   -0.20    1.80
  11   0  -4   -0.20    1.10
 -11   0   4   -2.20    1.50
  11   0  -4    1.20    2.00
  11   0  -3   -1.00    0.80
 -11   0   3   -0.40    1.60
  11   0  -3   -1.00    1.40
 -11   0   2 2042.30   51.09
  11   0  -2 1995.10   51.09
  11   0  -2 2028.00   47.40
  11   0  -1   -0.10    1.40
 -11   0   1   -0.20    1.50
  11   0  -1    0.90    0.80
  11   0   0    1.40    1.50
 -11   0   0   -0.20    1.50
  11   0   0   -0.10    0.70
  11   0   1   -1.70    1.20
 -11   0  -1    1.10    1.60
  11   0   1   -0.60    0.70
  11   0   2 1410.36   37.50
 -11   0  -2 1440.66   38.50
 -11   0  -3   -0.10    1.80
  11   0   3    0.60    1.70
  11   0   4    0.00    1.80
 -11   0  -4   -0.70    1.60
 -11   0  -5    0.10    2.00
  11   0   5    0.40    1.80
 -11   0  -6  113.59   10.80
  11   0   6   78.49    7.90
 -11   0  -7    2.50    3.20
  11   0   7   -2.10    1.80
  11   0   8    1.10    2.70
 -11   0  -8    0.40    2.40
  11   0   9   -0.40    2.40
  11   0  10  136.99   13.20
  11   0  11   -0.60    2.80
 -11  -1  15   -4.20    3.80
 -11  -1  14   76.79   12.50
 -11  -1  13    4.60    4.10
 -11  -1  12   83.79   11.80
 -11  -1  11    1.40    3.20
 -11   1  10  348.87   19.70
 -11  -1  10  379.66   19.40
 -11   1   9   -1.50    2.90
  11  -1  -9   -2.30    2.90
 -11  -1   9    0.30    2.50
 -11   1   8   14.80    4.80
 -11  -1   8   17.80    4.80
  11  -1  -8   10.10    4.40
 -11   1   7   -0.50    2.00
  11   1  -7    0.40    1.30
 -11   1   7   -2.20    2.00
  11  -1  -7   -4.00    1.90
 -11  -1   7   -1.20    1.80
  11   1  -6  224.88    8.20
 -11   1   6  208.98   11.70
 -11   1   6  200.18   11.70
  11  -1  -6  228.98   13.30
 -11  -1   6  223.38   11.50
 -11   1   5   -0.10    1.70
  11   1  -5   -0.10    0.90
 -11  -1   5    0.10    1.90
  11  -1  -5   -2.50    1.80
 -11  -1   5    3.40    2.20
  11   1  -4  249.68    7.80
 -11   1   4  251.57   11.80
  11  -1  -4  259.67   12.80
 -11  -1   4  236.68   10.80
 -11  -1   4  254.57   11.00
 -11   1   3   -2.00    1.70
  11   1  -3   -1.10    0.60
  11  -1  -3    3.30    2.30
 -11  -1   3   -0.70    1.30
 -11  -1   3   -0.10    0.60
 -11   1   2   32.70    4.70
 -11  -1   2   20.10    3.40
  11  -1  -2   22.90    4.10
 -11   1   1    2.30    1.80
 -11  -1   1   -0.80    1.30
  11  -1  -1   -0.50    0.80
  11  -1  -1   -0.10    1.70
 -11  -1   1    0.00    0.50
 -11   1   0  229.28   10.00
 -11  -1   0  235.58    9.80
  11  -1   0  236.78   10.50
  11  -1   0  246.98    7.60
  11   1   1   -0.70    1.20
 -11   1  -1    1.60    1.70
  11  -1   1    1.10    1.60
 -11  -1  -1    0.40    1.50
  11  -1   1    0.80    0.80
 -11  -1  -1    1.00    1.40
 -11   1  -2   83.39    7.30
  11   1   2   78.89    5.30
  11  -1   2   75.49    3.50
  11  -1   2   78.19    5.80
 -11  -1  -2   73.09    6.90
  11   1   3   -1.50    1.20
 -11   1  -3   -0.90    1.50
  11  -1   3   -0.50    1.50
 -11  -1  -3   -1.50    1.60
  11  -1   3    1.70    0.90
 -11   1  -4   18.60    3.90
  11   1   4   12.80    3.30
  11  -1   4   18.30    3.70
 -11  -1  -4   11.90    3.40
  11  -1   4   17.20    2.00
  11   1   5   -2.70    1.20
 -11   1  -5    0.60    1.90
 -11  -1  -5   -1.40    1.90
  11  -1   5    2.80    2.10
  11  -1   5   -0.70    0.80
 -11   1  -6   13.20    3.80
  11   1   6   10.30    3.50
  11  -1   6   12.60    3.70
  11  -1   6   11.40    1.80
 -11  -1  -6    9.90    3.80
  11   1   7   -2.10    1.60
  11  -1   7   -1.00    0.80
 -11  -1  -7    0.00    2.40
  11  -1   7    0.50    2.10
  11   1   8  207.38   12.60
  11  -1   8  201.38    7.10
  11  -1   8  209.18   12.50
 -11  -1  -8  201.28   14.10
  11  -1   9    2.10    3.10
 -11  -1  -9   -1.00    3.00
  11  -1   9   -2.10    0.80
  11  -1  10   14.80    5.30
 -11  -1 -10   12.50    5.50
  11  -1  10   12.40    2.10
  11  -1  11    0.40    1.20
  11  -1  11    3.80    3.60
  11  -1  12   15.50    2.40
  11  -1  12   23.50    6.50
  11  -1  13    1.30    3.90
  11  -1  13   -1.90    1.10
  11  -1  14   21.20    6.90
  11  -1  14   21.60    2.80
  11  -1  15    0.60    1.20
 -11  -2  14   78.69   12.90
 -11  -2  13   -0.20    3.60
 -11  -2  12    3.60    4.20
 -11  -2  11   -1.20    2.80
 -11  -2  10    2.70    3.20
  11  -2 -10   -2.00    3.30
  11  -2  -9    0.30    3.60
 -11  -2   9   -1.60    2.00
 -11  -2   8    2.40    2.50
  11  -2  -8   -1.30    3.40
 -11  -2   7    0.10    1.90
  11  -2  -7   -2.90    2.60
 -11  -2   6    1.50    1.90
 -11  -2   6    1.50    2.10
  11  -2  -6    4.90    3.30
 -11   2   5   -1.10    1.90
  11  -2  -5    0.50    2.40
 -11  -2   5   -0.90    1.50
 -11  -2   5   -1.30    1.50
 -11   2   4   45.80    5.90
 -11  -2   4   55.19    5.40
  11  -2  -4   49.99    7.00
 -11  -2   4   60.79    5.90
 -11  -2   4   50.89    5.50
 -11   2   3    0.00    1.50
 -11  -2   3    1.60    1.30
 -11  -2   3    0.40    1.30
  11  -2  -3   -1.20    1.60
 -11   2   2   45.30    5.30
 -11  -2   2   47.10    4.60
 -11  -2   2   47.10    4.60
  11  -2  -2   47.30    6.10
 -11  -2   1    1.00    1.30
 -11  -2   1    1.50    1.30
  11  -2  -1   -0.10    1.40
  11  -2  -1   -0.60    1.80
 -11  -2   0  373.66   13.00
  11  -2   0  393.66   15.20
 -11  -2   0  397.86   13.70
 -11  -2  -1    1.30    1.50
  11  -2   1    1.30    1.80
 -11  -2  -1    1.50    1.40
  11  -2   1   -0.10    0.80
 -11  -2  -2   22.50    4.00
  11  -2   2   20.70    3.90
 -11  -2  -2   28.10    4.10
  11  -2   2   19.80    3.50
  11  -2   3    0.60    1.40
 -11  -2  -3   -0.30    1.60
  11  -2   3   -0.50    1.60
 -11  -2  -3    0.70    0.90
 -11  -2  -4  588.24   21.90
  11  -2   4  578.14   20.40
 -11  -2  -4  606.64   20.90
  11  -2   5   -0.90    0.90
 -11  -2  -5   -3.50    1.90
  11  -2   5   -0.60    1.80
 -11  -2  -6   13.60    4.90
  11  -2   6   17.10    4.20
  11  -2   7   -1.50    2.10
 -11  -2  -7   -1.20    2.70
 -11  -2  -8   60.69    9.80
  11  -2   8   47.60    7.30
 -11  -2  -9    1.50    3.40
  11  -2   9   -1.20    2.40
  11  -2  10  119.59   12.60
 -11  -2 -10  109.59   13.70
 -11  -2 -11   -3.50    3.00
  11  -2  11    0.20    3.00
  11  -2  12    5.30    4.10
  11  -2  13   -0.90    3.40
  11  -2  14    2.50    4.50
 -11  -3  13   -1.30    3.20
 -11  -3  12    9.80    4.60
  11  -3 -11    1.70    5.00
 -11  -3  11   -1.10    2.70
 -11  -3  10    2.10    3.10
  11  -3 -10    3.40    4.50
 -11  -3   9   -4.30    1.60
  11  -3  -9   -0.40    3.80
 -11  -3   8  169.78   10.60
  11  -3  -8  175.98   16.70
 -11  -3   7   -1.90    1.70
  11  -3  -7    2.30    3.20
  11  -3  -6   53.69    8.60
 -11  -3   6   64.79    6.70
 -11  -3   5   -0.40    1.50
 -11  -3   5   -0.80    1.30
 -11  -3   5   -0.70    1.30
  11  -3  -5   -1.90    2.20
 -11  -3   4    3.50    1.80
  11  -3  -4   -1.50    2.40
 -11  -3   4    5.30    2.00
  11  -3  -3    1.10    2.30
 -11  -3   3   -1.50    1.10
 -11  -3   3    0.70    1.30
 -11  -3   2   98.59    5.50
  11  -3  -2  103.39    9.60
 -11  -3   2   99.89    5.70
 -11  -3   1    0.60    1.20
 -11  -3   1   -0.50    1.00
  11  -3  -1   -1.00    1.70
 -11  -3   0   11.10    2.80
  11  -3   0    7.90    2.80
 -11  -3   0    7.70    2.10
  11  -3   0    9.20    3.10
 -11  -3  -1   -1.60    1.20
  11  -3   1   -1.10    1.10
 -11  -3  -1    0.30    1.70
  11  -3   1    0.70    1.80
  11  -3   2    9.20    3.00
 -11  -3  -2    8.80    2.60
 -11  -3  -2    8.80    2.90
  11  -3   2    7.50    2.90
 -11  -3  -3   -0.60    1.80
  11  -3   3    1.00    1.80
 -11  -3  -4   91.99    9.90
  11  -3   4   98.19    7.40
  11  -3   5   -2.20    1.60
 -11  -3  -5    1.50    2.60
  11  -3   6   27.20    5.30
 -11  -3  -6   30.10    6.40
  11  -3   7   -2.60    2.00
 -11  -3  -7   -0.10    3.00
  11  -3   8   -2.80    2.10
 -11  -3  -8    2.10    3.90
 -11  -3  -9    1.70    3.80
  11  -3   9    0.50    2.60
 -11  -3 -10    0.60    3.70
  11  -3  10   -3.50    2.60
 -11  -3 -11   -3.30    3.10
  11  -3  11   -0.30    3.40
 -11  -3 -12    0.60    5.00
  11  -3  12    2.30    4.20
  11  -3  13    2.80    4.10
  11  -4 -11    0.00    5.20
 -11  -4  11   -1.20    3.00
  11  -4 -10    4.70    5.70
 -11  -4  10   -2.40    2.20
  11  -4  -9   -1.40    3.70
 -11  -4   9    1.10    2.80
 -11  -4   8    7.90    2.80
  11  -4  -8   16.50    6.50
 -11  -4   8    7.10    3.20
 -11  -4   7   -0.10    1.80
  11  -4  -7    0.10    4.00
 -11  -4   7    0.40    2.00
 -11  -4   6    3.20    1.90
  11  -4  -6   -2.70    2.70
  11  -4  -5   -3.30    2.40
 -11  -4   5   -1.10    1.30
 -11  -4   4   -1.00    1.20
  11  -4  -4   -2.10    2.70
 -11  -4   4    0.60    1.30
 -11  -4   3    0.50    1.20
  11  -4  -3   -3.00    2.10
 -11  -4   3    0.20    1.30
 -11  -4   2  224.38    9.10
  11  -4  -2  224.08   13.10
 -11  -4   2  225.08    8.70
 -11  -4   1   -0.50    1.20
  11  -4  -1   -1.90    2.00
 -11  -4   1    1.50    1.60
 -11  -4   0  165.98    8.80
 -11  -4   0  184.58    8.50
  11  -4   0  174.88   10.70
 -11  -4  -1    4.00    2.10
  11  -4   1    1.30    2.20
  11  -4   2  188.48   10.70
 -11  -4  -2  208.98   11.60
 -11  -4  -3   -1.70    2.20
  11  -4   3    0.70    2.00
 -11  -4  -4   62.69    8.70
  11  -4   4   44.30    6.30
  11  -4   5   -2.90    1.70
 -11  -4  -5   -1.00    2.80
 -11  -4  -6    4.40    3.70
  11  -4   6    0.30    2.40
 -11  -4  -7    6.10    4.20
  11  -4   7    0.70    2.50
  11  -4   8    0.40    2.60
 -11  -4  -8   -1.90    3.60
 -11  -4  -9    1.90    4.70
  11  -4   9    0.10    2.50
  11  -4  10   11.40    5.00
 -11  -4 -10   25.00    8.40
  11  -4  11   -3.90    2.50
 -11  -4 -11   -4.30    4.40
 -11  -5   8    9.60    3.10
  11  -5  -8    1.40    4.60
 -11  -5   7   -1.70    1.50
  11  -5  -7   -0.20    4.10
 -11  -5   6   10.40    2.60
  11  -5  -6    0.50    3.80
  11  -5  -5    1.40    3.60
 -11  -5   5   -0.50    1.20
  11  -5  -4    6.10    4.20
 -11  -5   4    4.90    1.60
 -11  -5   4    5.00    1.70
 -11  -5   3   -0.70    1.00
 -11  -5   3    0.60    1.10
  11  -5  -3   -2.90    2.70
  11  -5  -2   13.20    4.70
 -11  -5   2   15.10    2.60
  11  -5  -1   -0.80    2.30
 -11  -5   1   -1.50    1.60
 -11  -5   0   11.30    3.10
  11  -5   0    8.90    3.60
  11  -5   1   -0.90    2.00
 -11  -5  -1    2.20    2.20
  11  -5   2    0.40    2.20
 -11  -5  -2    1.00    2.40
  11  -5   3   -0.90    2.20
 -11  -5  -3   -0.20    2.70
 -11  -5  -4   20.90    6.00
  11  -5   4   23.00    4.90
 -11  -5  -5   -3.50    3.30
  11  -5   5    0.40    2.30
 -11  -5  -6   21.60    6.40
  11  -5   6    2.40    2.90
  11  -5   7   -0.50    2.30
 -11  -5  -7   -0.30    3.70
  11  -5   8   21.40    5.30
 -11  -5  -8   21.10    7.30
 -12   0  13    3.60    4.30
 -12   0  12   32.30    8.30
 -12   0  11   -4.40    3.10
 -12   0  10   -0.90    3.20
 -12   0   9    2.90    3.30
 -12   0   8  163.28   11.50
 -12   0   7    3.20    2.80
  12   0  -7    1.10    2.40
 -12   0   6   -1.80    1.60
  12   0  -6   -0.50    2.10
 -12   0   6    0.30    1.90
 -12   0   5   -1.50    1.50
  12   0  -5    1.40    2.00
  12   0  -5   -0.50    1.00
 -12   0   5    0.00    2.00
  12   0  -4 1213.28   34.70
 -12   0   4 1188.88   34.40
  12   0  -4 1193.48   30.30
  12   0  -3    0.70    1.10
  12   0  -3   -3.60    1.10
 -12   0   3   -1.60    1.70
  12   0  -2    0.30    1.70
 -12   0   2   -1.20    1.50
  12   0  -2   -0.80    0.90
  12   0  -1   -0.80    0.70
  12   0  -1    2.30    1.80
 -12   0   1   -2.20    1.20
  12   0   0   93.19    6.10
  12   0   0   98.69    4.20
 -12   0   0   97.79    6.30
  12   0   1   -0.60    1.30
  12   0   1    0.70    0.80
 -12   0  -1    2.30    1.70
 -12   0  -2    1.40    1.80
  12   0   2    1.30    1.70
 -12   0  -3   -0.80    1.60
  12   0   3    0.60    1.70
 -12   0  -4 1337.17   38.40
  12   0   4 1331.27   37.20
  12   0   5    0.20    1.80
 -12   0  -5    3.20    2.30
  12   0   6   -1.40    1.70
 -12   0  -6    3.20    3.10
 -12   0  -7   -1.60    2.20
  12   0   7    0.90    2.10
 -12   0  -8  118.59   12.30
  12   0   8  101.39   10.40
  12   0   9   -2.90    2.10
  12   0  10   -2.50    2.20
  12   0  11    4.80    3.60
 -12  -1  15   -2.60    5.10
 -12  -1  14   15.40    6.50
 -12  -1  13   -0.70    3.40
 -12  -1  12    5.70    4.10
 -12  -1  11    0.40    3.20
 -12   1  10    2.60    4.10
 -12  -1  10    1.20    3.00
 -12   1   9   -0.80    3.00
 -12   1   9   -0.10    2.70
  12  -1  -9    0.60    3.10
 -12  -1   9   -1.80    2.30
 -12   1   8   66.79    8.80
 -12   1   8   56.19    8.30
 -12  -1   8   72.29    8.90
  12  -1  -8   80.19   10.50
 -12   1   7    0.40    2.50
 -12   1   7   -1.70    1.80
  12   1  -7   -1.10    1.20
 -12  -1   7   -4.30    1.70
  12  -1  -7   -1.70    2.00
  12   1  -6  467.75   14.10
 -12   1   6  476.05   19.20
 -12   1   6  452.45   18.80
  12  -1  -6  461.45   20.20
 -12  -1   6  445.16   18.10
  12   1  -5   -0.30    0.90
 -12   1   5    0.30    2.00
 -12  -1   5    1.60    1.90
  12  -1  -5    0.60    2.30
 -12  -1   5   -0.70    1.60
 -12  -1   5   -0.10    1.60
 -12   1   4   86.29    8.10
  12   1  -4   98.69    4.30
 -12  -1   4   99.49    7.10
 -12  -1   4   97.59    6.80
  12  -1  -4   76.99    8.30
  12   1  -3   -0.80    0.60
 -12   1   3   -0.30    1.50
 -12  -1   3   -2.00    1.10
  12  -1  -3   -0.60    1.90
 -12  -1   3   -0.30    1.00
 -12   1   2 1464.65   39.50
 -12  -1   2 1435.16   38.50
  12  -1  -2 1461.75   40.50
 -12   1   1    0.70    1.70
  12  -1  -1   -1.70    1.60
 -12  -1   1   -0.10    1.00
  12  -1  -1    0.90    1.00
 -12  -1   1    0.10    1.50
  12   1   0  722.93   20.70
 -12   1   0  706.73   21.90
  12  -1   0  710.93   22.40
 -12  -1   0  711.33   21.20
  12  -1   0  713.93   18.50
 -12  -1   0  705.43   21.60
  12   1   1   -0.30    1.30
 -12   1  -1   -0.70    1.50
  12  -1   1   -2.50    0.60
  12  -1   1    0.40    1.60
 -12  -1  -1    0.40    1.60
  12   1   2   86.09    5.60
 -12   1  -2   90.49    6.50
  12  -1   2   88.49    3.90
  12  -1   2   79.99    6.10
 -12  -1  -2   73.29    6.90
  12   1   3   -1.80    1.20
 -12   1  -3    0.60    1.70
  12  -1   3   -1.10    1.40
 -12  -1  -3   -2.50    1.50
  12  -1   3   -0.30    0.70
  12   1   4  699.63   22.50
 -12   1  -4  697.43   23.30
  12  -1   4  728.53   23.30
  12  -1   4  708.83   18.10
 -12  -1  -4  699.03   24.30
  12   1   5   -1.00    1.50
 -12   1  -5    0.90    2.00
 -12  -1  -5    2.30    2.30
  12  -1   5   -0.60    0.80
  12  -1   5    1.50    2.00
 -12   1  -6   83.99    9.00
  12   1   6   87.89    8.70
  12  -1   6   98.79    9.30
 -12  -1  -6   72.29    8.90
  12  -1   6   79.49    4.00
  12   1   7    0.80    2.20
  12  -1   7   -1.50    1.70
 -12  -1  -7   -1.90    2.60
  12  -1   7   -0.50    0.90
  12   1   8    3.40    2.70
  12  -1   8    3.90    2.80
 -12  -1  -8   -3.00    2.20
  12  -1   8    1.30    1.00
 -12  -1  -9   -1.50    2.60
  12  -1   9   -0.30    0.90
  12  -1   9   -1.00    2.40
 -12  -1 -10   10.10    5.30
  12  -1  10    6.60    3.90
  12  -1  10    9.00    1.90
  12  -1  11   -1.60    1.00
  12  -1  11    0.50    3.00
  12  -1  12    4.20    1.70
  12  -1  12    2.40    3.80
  12  -1  13    0.70    1.30
  12  -1  13    1.10    3.90
  12  -1  14   61.79   11.10
  12  -1  14   53.99    4.20
 -12  -2  14   -2.70    4.40
 -12  -2  13    5.60    4.70
 -12  -2  12    5.20    4.20
 -12  -2  11    1.80    3.40
 -12  -2  10   55.79    8.70
  12  -2 -10   59.29   10.40
 -12  -2   9   -2.00    2.10
  12  -2  -9    3.20    4.20
  12  -2  -8  131.39   13.70
 -12  -2   8  111.69   10.70
 -12  -2   7    0.10    2.10
  12  -2  -7   -5.90    1.80
 -12  -2   6   10.10    3.10
  12  -2  -6   12.80    4.40
 -12   2   5    2.50    2.70
 -12  -2   5    3.30    2.00
 -12  -2   5   -1.80    1.20
 -12  -2   5    1.70    1.80
  12  -2  -5    1.80    2.50
 -12   2   4    7.70    3.00
 -12  -2   4   10.20    2.70
 -12  -2   4    6.70    2.50
  12  -2  -4    5.50    3.10
 -12   2   3   -0.50    1.70
 -12  -2   3    3.20    1.70
  12  -2  -3   -2.90    1.40
 -12  -2   3   -1.60    1.20
 -12   2   2   -1.30    1.30
 -12  -2   2    3.20    1.70
  12  -2  -2   -0.10    2.10
 -12  -2   2    1.30    1.40
 -12  -2   1   -0.40    1.20
 -12  -2   1    0.30    1.30
  12  -2  -1    0.00    1.80
 -12  -2   0  202.98    9.10
 -12  -2   0  224.98    9.70
  12  -2   0  206.78   10.20
  12  -2   0  197.98   10.40
  12  -2   1    0.70    1.70
 -12  -2  -1   -0.80    1.40
 -12  -2  -1   -0.80    1.20
  12  -2   1    0.40    1.10
 -12  -2  -2  150.48    8.70
 -12  -2  -2  138.49    7.80
  12  -2   2  128.99    8.10
  12  -2   3    0.10    1.60
 -12  -2  -3    0.50    2.00
 -12  -2  -3    0.10    1.00
  12  -2   3   -1.00    0.70
 -12  -2  -4 1030.00   32.90
  12  -2   4 1082.29   31.90
 -12  -2  -4 1031.10   39.70
 -12  -2  -5   -0.20    2.50
  12  -2   5   -1.40    1.80
 -12  -2  -6   10.90    4.20
  12  -2   6   15.00    4.10
  12  -2   7   -0.20    2.20
 -12  -2  -7   -0.20    3.00
  12  -2   8    8.30    3.70
 -12  -2  -8    4.10    4.20
 -12  -2  -9   -0.90    2.70
  12  -2   9   -0.10    2.60
  12  -2  10   -4.60    2.60
 -12  -2 -10    0.60    3.50
  12  -2  11   -2.70    3.00
 -12  -2 -11   -2.40    3.40
  12  -2  12    1.00    3.40
  12  -2  13    0.70    3.70
  12  -2  14    1.00    4.60
 -12  -3  13   -2.10    3.50
 -12  -3  12   55.39    9.20
 -12  -3  11    1.90    3.20
  12  -3 -11    0.40    4.90
 -12  -3  10   25.70    5.70
  12  -3 -10   25.20    7.60
  12  -3  -9   -1.70    3.30
 -12  -3   9    1.20    2.70
 -12  -3   8    2.30    2.40
  12  -3  -8    2.80    4.20
  12  -3  -7   -3.30    2.90
 -12  -3   7    0.40    1.90
 -12  -3   6   99.19    7.00
  12  -3  -6   90.79   11.00
 -12  -3   6   97.29    7.10
 -12  -3   5   -0.50    1.30
 -12  -3   5   -1.60    2.20
  12  -3  -5   -4.80    2.10
 -12  -3   4   24.10    3.80
  12  -3  -4   30.10    6.10
 -12  -3   4   26.30    3.90
 -12  -3   3    0.30    1.40
  12  -3  -3    1.50    2.50
 -12  -3   3    1.00    1.40
  12  -3  -2   97.79    9.70
 -12  -3   2  100.19    6.00
 -12  -3   2   91.29    5.60
 -12  -3   1    0.30    1.40
  12  -3  -1   -0.40    2.20
 -12  -3   1    0.40    1.20
 -12  -3   0   67.19    5.00
 -12  -3   0   59.69    5.80
  12  -3   0   61.99    6.90
 -12  -3  -1    1.60    1.80
 -12  -3  -1   -0.60    1.20
  12  -3   1   -0.20    1.80
 -12  -3  -2   36.60    5.00
  12  -3   2   39.80    5.60
 -12  -3  -2   40.70    5.80
  12  -3   3   -0.20    1.70
 -12  -3  -3    2.70    2.50
 -12  -3  -4   94.39    9.70
  12  -3   4   85.29    8.50
  12  -3   5   -2.10    1.80
 -12  -3  -5   -2.40    2.10
 -12  -3  -6   22.50    5.70
  12  -3   6   28.50    5.40
 -12  -3  -7   -1.70    3.00
  12  -3   7   -0.70    2.30
  12  -3   8   14.40    4.60
 -12  -3  -8   23.30    6.90
  12  -3   9    1.00    2.70
 -12  -3  -9    0.00    3.50
 -12  -3 -10    6.90    4.70
  12  -3  10   22.00    6.20
  12  -3  11   -1.80    3.20
 -12  -3 -11   -2.90    4.80
  12  -3  12   10.00    5.30
 -12  -3 -12    9.10    6.60
  12  -3  13    0.70    4.10
 -12  -4  11    1.50    3.10
  12  -4 -11   -1.70    4.90
  12  -4 -10    0.70    4.60
 -12  -4  10   -2.90    2.20
 -12  -4   9    2.90    2.80
 -12  -4   9   -0.80    2.00
  12  -4  -9   -3.40    3.70
 -12  -4   8    2.40    2.20
  12  -4  -8    4.50    5.00
 -12  -4   8   -0.50    2.00
  12  -4  -7   -1.40    3.30
 -12  -4   7    0.70    1.90
 -12  -4   6  136.39    8.00
  12  -4  -6  146.89   15.30
 -12  -4   5   -0.40    1.40
  12  -4  -5    5.70    3.60
  12  -4  -4   53.19    8.70
 -12  -4   4   47.80    4.90
 -12  -4   3    0.70    1.40
 -12  -4   3   -0.60    1.30
  12  -4  -3   -2.50    2.10
 -12  -4   2    0.70    1.50
 -12  -4   2    2.00    1.50
  12  -4  -2    1.80    2.60
 -12  -4   1    0.00    1.30
 -12  -4   1   -1.60    1.20
  12  -4  -1   -1.00    2.10
  12  -4   0   -0.70    1.90
 -12  -4   0    2.20    1.90
 -12  -4  -1   -1.10    1.60
  12  -4   1   -1.20    1.80
  12  -4   2  118.89    8.60
 -12  -4  -2  111.89    8.60
  12  -4   3   -2.30    1.80
 -12  -4  -3    1.40    2.40
 -12  -4  -4    8.00    4.00
  12  -4   4    4.00    2.60
  12  -4   5   -0.10    2.00
 -12  -4  -5    1.90    3.10
 -12  -4  -6    2.70    4.00
  12  -4   6    7.60    3.50
 -12  -4  -7   -0.50    3.10
  12  -4   7   -2.10    2.10
  12  -4   8    7.10    3.60
 -12  -4  -8    6.30    4.90
  12  -4   9   -0.80    2.30
 -12  -4  -9    3.00    4.40
  12  -4  10    6.10    4.40
 -12  -4 -10    3.40    5.40
 -12  -4 -11    2.40    6.20
  12  -4  11   -1.50    3.00
 -12  -5   8   10.10    3.10
  12  -5  -8    8.50    6.30
 -12  -5   7    1.30    2.00
  12  -5  -7    2.20    4.50
  12  -5  -6   -0.60    3.50
 -12  -5   6    0.80    1.60
 -12  -5   5    1.60    1.60
  12  -5  -5   -0.50    3.40
  12  -5  -4  145.99   14.30
 -12  -5   4  146.59    6.50
  12  -5  -3   -3.90    2.20
 -12  -5   3   -1.10    1.30
  12  -5  -2   14.90    5.00
 -12  -5   2   12.50    2.60
 -12  -5   1    1.10    1.80
  12  -5  -1   -2.60    2.30
  12  -5   0   14.00    4.60
 -12  -5   0   15.80    3.80
  12  -5   1    2.30    2.60
 -12  -5  -1    0.20    2.20
  12  -5   2    0.20    2.30
 -12  -5  -2    1.00    2.60
  12  -5   3    0.30    2.30
 -12  -5  -3   -0.10    2.50
 -12  -5  -4    0.10    3.00
  12  -5   4    2.50    2.60
 -12  -5  -5   -2.10    3.00
  12  -5   5    0.20    2.40
 -12  -5  -6   11.00    5.50
  12  -5   6    4.70    3.30
  12  -5   7   -1.30    2.30
 -12  -5  -7   -1.90    3.50
 -12  -5  -8   21.20    7.10
  12  -5   8    6.80    3.90
 -13   0  13   -3.20    3.90
 -13   0  12   -1.60    3.60
 -13   0  11   -1.30    3.20
 -13   0  10   95.19   11.70
 -13   0   9    2.40    3.10
 -13   0   8    0.00    2.40
 -13   0   7    0.10    2.10
  13   0  -7    2.60    2.60
 -13   0   7    1.00    2.60
 -13   0   6   66.09    7.80
  13   0  -6   69.89    8.20
 -13   0   6   72.99    8.20
  13   0  -5   -0.10    1.90
 -13   0   5    0.30    1.90
  13   0  -5   -0.20    1.10
 -13   0   4    3.60    2.30
  13   0  -4   -0.80    1.80
  13   0  -4   -0.40    1.10
  13   0  -3    2.40    1.90
 -13   0   3   -0.40    1.70
  13   0  -3   -1.90    0.80
  13   0  -2   77.49    5.90
 -13   0   2   76.69    7.10
  13   0  -2   80.89    4.10
  13   0  -1    0.90    1.60
 -13   0   1   -1.60    1.60
  13   0  -1   -0.50    0.80
  13   0   0    1.40    1.00
 -13   0   0   -1.10    1.50
  13   0   0   -0.10    1.40
 -13   0  -1   -0.80    1.50
  13   0   1   -0.80    1.20
  13   0   1    0.70    0.90
  13   0   2   91.99    6.30
 -13   0  -2   87.19    6.70
 -13   0  -3    0.30    1.80
  13   0   3   -1.60    1.20
 -13   0  -4   -2.10    1.70
  13   0   4    0.20    1.90
 -13   0  -5   -1.30    1.60
  13   0   5   -0.10    1.80
 -13   0  -6  121.99   11.50
  13   0   6  114.19    8.60
  13   0   7   -1.70    1.80
 -13   0  -7    0.60    2.30
  13   0   8    0.20    2.40
 -13   0  -8    3.30    3.20
  13   0   9    0.10    2.60
  13   0  10   33.20    7.00
  13   0  11   -2.50    2.80
 -13  -1  14    7.40    5.80
 -13  -1  13   -0.90    4.50
 -13  -1  12    0.70    3.80
 -13  -1  11    0.10    3.30
 -13  -1  10  207.08   14.20
 -13   1   9   -0.80    2.70
 -13   1   9   -1.10    2.40
 -13  -1   9    1.00    2.60
 -13   1   8  161.98   14.30
 -13   1   8  145.39   10.90
  13  -1  -8  121.89   12.90
 -13  -1   8  128.59   10.00
 -13   1   7    0.10    2.50
 -13   1   7   -0.30    2.20
  13   1  -7   -1.70    1.10
 -13  -1   7    4.80    2.90
  13  -1  -7   -0.60    2.40
  13   1  -6   36.70    3.90
 -13   1   6   44.00    6.70
 -13  -1   6   42.10    6.20
 -13  -1   6   34.40    5.60
  13  -1  -6   51.29    7.80
 -13   1   5   -0.90    1.80
  13   1  -5    0.30    1.00
 -13  -1   5   -1.80    1.50
  13  -1  -5   -1.50    2.20
 -13  -1   5   -1.50    1.60
 -13  -1   5   -1.00    1.40
 -13   1   4   15.40    3.80
  13   1  -4   14.80    2.00
 -13  -1   4   15.20    3.50
 -13  -1   4   26.10    4.70
  13  -1  -4   23.30    4.90
  13   1  -3    0.00    0.80
 -13   1   3    0.00    1.70
  13  -1  -3    0.80    2.00
 -13  -1   3    0.30    1.60
 -13  -1   3    1.60    1.60
  13   1  -2    4.50    1.10
 -13   1   2    5.20    2.50
 -13  -1   2    5.80    2.40
  13  -1  -2    2.20    2.30
 -13  -1   2    2.10    1.80
 -13   1   1    1.20    1.70
  13  -1  -1   -1.80    1.50
 -13  -1   1    0.70    1.50
 -13  -1   1   -0.30    1.50
  13  -1  -1   -0.90    0.90
 -13   1   0   52.49    5.70
  13   1   0   61.29    4.70
  13  -1   0   55.69    3.40
  13  -1   0   60.29    6.40
 -13  -1   0   60.29    5.90
 -13  -1   0   54.99    5.70
  13   1   1    1.20    1.60
 -13   1  -1   -0.80    1.60
  13  -1   1   -1.80    1.30
  13  -1   1    0.40    1.00
 -13  -1  -1    1.60    1.90
 -13   1  -2  729.43   23.50
  13   1   2  764.12   22.60
  13  -1   2  729.53   19.10
  13  -1   2  739.03   23.90
 -13  -1  -2  756.82   24.10
 -13   1  -3    0.10    1.80
  13   1   3    2.40    1.60
 -13  -1  -3   -0.50    1.60
  13  -1   3   -0.80    0.70
  13  -1   3    0.80    1.80
 -13   1  -4  149.69    9.30
  13   1   4  148.99    8.70
 -13  -1  -4  158.38   10.00
  13  -1   4  157.78    5.80
  13  -1   4  152.38    9.10
  13   1   5   -1.30    1.50
 -13   1  -5   -1.20    1.60
  13  -1   5    0.60    1.70
 -13  -1  -5   -1.50    1.80
  13  -1   5    0.10    0.80
  13   1   6   -0.60    1.70
 -13   1  -6   -1.80    2.10
  13  -1   6   -0.10    0.90
  13  -1   6    2.80    2.50
 -13  -1  -6    2.20    2.70
  13   1   7    1.20    2.00
  13  -1   7    0.30    2.20
  13  -1   7    1.30    1.00
 -13  -1  -7    3.00    3.00
  13  -1   8    0.70    2.20
 -13  -1  -8    3.10    3.30
  13  -1   8    1.60    1.20
 -13  -1  -9   -3.30    2.60
  13  -1   9    2.70    1.30
  13  -1   9   -0.90    2.40
  13  -1  10   75.79   10.10
  13  -1  10   71.79    4.20
 -13  -1 -10   71.09   10.90
  13  -1  11    0.20    1.10
  13  -1  11    1.00    3.30
  13  -1  12    4.30    1.60
  13  -1  12    4.70    4.00
  13  -1  13   -5.70    3.10
  13  -1  13    0.40    1.30
  13  -1  14    1.00    4.30
  13  -1  14    2.30    1.50
 -13  -2  14   26.30    7.90
 -13  -2  13    0.40    3.70
 -13  -2  12   -0.80    3.30
 -13  -2  11    0.10    3.30
 -13  -2  10   -2.50    2.70
  13  -2 -10    1.60    4.00
 -13  -2   9   -1.80    2.40
  13  -2  -9    1.50    3.60
 -13  -2   8   27.90    5.50
  13  -2  -8   40.90    8.30
 -13  -2   7   -0.90    2.00
  13  -2  -7    1.50    3.30
 -13  -2   6  227.28   11.80
  13  -2  -6  226.58   14.50
 -13  -2   6  238.38   11.90
  13  -2  -5    0.10    2.60
 -13  -2   5   -0.30    1.60
 -13  -2   5    1.50    1.90
 -13   2   4  387.06   16.20
 -13  -2   4  372.56   14.80
 -13  -2   4  375.06   14.40
  13  -2  -4  340.17   17.00
 -13   2   3    0.50    1.70
 -13  -2   3    1.20    1.60
  13  -2  -3    1.30    2.30
 -13  -2   3   -0.40    1.30
 -13   2   2 1741.73   47.30
  13  -2  -2 1804.92   49.30
 -13  -2   2 1729.83   45.30
 -13  -2   2 1787.52   45.80
 -13   2   1   -0.70    1.60
 -13  -2   1    0.30    1.50
 -13  -2   1   -0.50    1.20
  13  -2  -1    0.20    1.90
 -13  -2   0   62.79    5.90
  13  -2   0   45.30    5.90
  13  -2   0   55.39    7.00
 -13  -2   0   58.49    5.90
 -13  -2  -1   -1.70    1.30
  13  -2   1   -1.50    1.50
 -13  -2  -1    0.80    1.50
  13  -2   1    2.00    1.90
 -13  -2  -2    2.80    1.80
  13  -2   2    0.70    2.00
 -13  -2  -2    0.90    1.70
  13  -2   2    0.60    1.50
 -13  -2  -3   -1.20    1.10
 -13  -2  -3    0.20    2.00
  13  -2   3    0.60    1.70
  13  -2   3    0.80    1.90
 -13  -2  -4  206.68   11.90
  13  -2   4  195.28   12.20
  13  -2   4  209.48   11.20
 -13  -2  -5    0.50    2.50
  13  -2   5   -0.80    1.70
  13  -2   6   29.30    5.60
 -13  -2  -6   29.20    6.10
  13  -2   7   -0.20    2.30
 -13  -2  -7   -3.00    2.70
  13  -2   8    0.50    2.40
 -13  -2  -8   -1.70    3.00
 -13  -2  -9   -3.20    3.20
  13  -2   9   -2.90    2.20
 -13  -2 -10   95.99   13.00
  13  -2  10   96.69   11.90
 -13  -2 -11   -1.70    3.60
  13  -2  11   -3.70    2.70
  13  -2  12   11.10    5.50
  13  -2  13    2.10    4.20
  13  -2  14   65.79   11.90
 -13  -3  13   -4.20    3.00
 -13  -3  12   29.50    7.20
  13  -3 -11    0.60    4.00
 -13  -3  11   -2.20    3.10
 -13  -3  10   12.20    4.50
  13  -3 -10   11.80    5.70
 -13  -3   9   -1.50    2.30
  13  -3  -9   -3.40    2.90
  13  -3  -8   53.19    9.60
 -13  -3   8   48.40    6.90
  13  -3  -7    1.20    3.50
 -13  -3   7    0.10    2.10
 -13  -3   7    0.20    1.90
  13  -3  -6  192.08   14.20
 -13  -3   6  209.58   10.80
 -13  -3   5    0.90    1.70
  13  -3  -5   -3.50    2.50
 -13  -3   4  259.47   11.70
  13  -3  -4  275.57   15.70
 -13  -3   4  289.77   11.80
 -13  -3   3    0.70    1.40
  13  -3  -3   -0.90    2.20
 -13  -3   3   -0.10    1.40
  13  -3  -2   16.10    4.50
 -13  -3   2   23.10    3.60
 -13  -3   2   18.60    3.40
 -13  -3   1    0.70    1.30
  13  -3  -1   -0.10    2.10
 -13  -3   1   -0.80    1.40
 -13  -3   0    7.90    2.30
  13  -3   0    5.80    2.90
 -13  -3   0   11.30    2.80
 -13  -3  -1   -0.70    1.50
  13  -3   1    0.10    1.90
 -13  -3  -1    1.00    1.60
 -13  -3  -2    0.00    2.00
  13  -3   2   -1.60    1.50
  13  -3   3   -1.20    2.00
 -13  -3  -3    0.50    2.20
 -13  -3  -4  402.86   18.50
  13  -3   4  404.66   17.10
 -13  -3  -5    1.70    2.80
  13  -3   5    0.50    2.10
  13  -3   6   23.50    5.40
 -13  -3  -6   23.20    6.40
  13  -3   7    0.90    2.50
 -13  -3  -7    0.60    3.70
 -13  -3  -8    5.40    4.20
  13  -3   8    5.50    3.80
 -13  -3  -9    1.70    3.90
  13  -3   9   -0.90    2.60
  13  -3  10    0.80    3.20
 -13  -3 -10   -0.10    4.00
  13  -3  11   -1.20    3.50
 -13  -3 -11   -1.60    4.60
 -13  -3 -12   -0.90    5.10
  13  -3  12    1.70    3.70
  13  -4 -11    2.10    5.10
 -13  -4  11   -3.00    2.00
 -13  -4  11   -0.90    2.70
  13  -4 -10   23.20    8.50
 -13  -4  10   39.80    6.90
 -13  -4  10   32.20    6.20
 -13  -4   9   -1.30    2.00
  13  -4  -9    1.60    4.40
 -13  -4   9   -0.70    2.40
  13  -4  -8    3.90    4.90
 -13  -4   8    0.60    2.30
  13  -4  -7   -1.40    3.40
 -13  -4   7   -1.20    1.70
  13  -4  -6    9.10    4.60
 -13  -4   6   12.20    3.00
 -13  -4   5   -0.60    1.40
  13  -4  -5   -1.10    3.00
 -13  -4   4    8.50    2.60
  13  -4  -4    2.10    3.40
 -13  -4   3    1.90    1.70
  13  -4  -3    2.00    2.60
  13  -4  -2  110.99   11.50
 -13  -4   2  133.79    7.30
  13  -4  -1    0.80    2.70
 -13  -4   1   -1.80    1.40
 -13  -4   0   86.89    6.80
  13  -4   0   89.79    9.50
  13  -4   1    1.50    2.40
 -13  -4  -1    0.50    1.90
  13  -4   2   19.80    4.60
 -13  -4  -2   26.00    5.30
 -13  -4  -3   -1.80    2.30
  13  -4   3   -1.80    1.80
  13  -4   4    2.50    2.70
 -13  -4  -4    3.10    3.30
 -13  -4  -5   -2.00    2.70
  13  -4   5   -2.10    1.80
  13  -4   6    9.90    4.00
 -13  -4  -6   12.10    5.40
  13  -4   7    0.70    2.50
 -13  -4  -7    2.60    3.50
 -13  -4  -8   -0.60    3.80
  13  -4   8    5.70    3.50
  13  -4   9   -0.90    3.10
 -13  -4  -9    1.20    4.20
 -13  -4 -10   59.99   11.80
  13  -4  10   76.59   10.60
  13  -5  -7   -3.20    3.50
 -13  -5   7    0.60    2.00
  13  -5  -6    4.30    5.10
 -13  -5   6   -1.30    1.50
 -13  -5   5    1.40    1.70
  13  -5  -5    0.30    3.40
 -13  -5   4   45.70    4.40
  13  -5  -4   52.99    9.30
  13  -5  -3   -0.30    2.80
 -13  -5   3   -1.50    1.40
  13  -5  -2    1.20    3.10
 -13  -5   2    1.00    1.70
  13  -5  -1    3.10    3.00
 -13  -5   1    0.50    1.80
 -13  -5   0   -0.70    2.00
  13  -5   0   -0.90    2.30
 -13  -5  -1    1.70    2.50
  13  -5   1   -1.40    2.10
 -13  -5  -2   13.30    4.20
  13  -5   2   16.30    4.40
 -13  -5  -3   -2.40    2.50
  13  -5   3    1.10    2.70
 -13  -5  -4   36.60    7.10
  13  -5   4   48.20    7.10
  13  -5   5    0.70    2.50
 -13  -5  -5   -2.20    3.00
 -13  -5  -6   23.80    7.00
  13  -5   6   18.30    5.00
 -13  -5  -7   -1.90    3.90
  13  -5   7   -1.60    2.20
 -14   0  13    0.10    4.30
 -14   0  12    3.70    4.80
 -14   0  11   -2.70    2.80
 -14   0  10    0.90    3.20
 -14   0   9   -0.30    3.00
 -14   0   9    0.20    2.90
 -14   0   8  114.79   11.40
 -14   0   8  103.89   11.00
 -14   0   7   -1.20    2.30
 -14   0   7   -2.30    1.90
  14   0  -7   -0.90    2.20
 -14   0   6   -2.70    1.60
 -14   0   6   -1.30    1.80
  14   0  -6   -2.50    1.90
 -14   0   5   -1.20    1.80
  14   0  -5   -0.50    1.30
  14   0  -5   -1.10    1.70
  14   0  -4  465.25   18.20
 -14   0   4  473.45   18.30
  14   0  -4  475.95   14.30
  14   0  -3   -0.70    1.00
 -14   0   3   -0.90    1.60
  14   0  -3   -2.00    1.30
 -14   0   2    1.70    1.80
  14   0  -2   -0.20    1.00
  14   0  -2   -0.50    1.50
 -14   0   1    1.10    1.80
  14   0  -1    0.60    1.60
  14   0  -1   -1.00    0.70
 -14   0   0   73.59    7.10
  14   0   0   61.59    6.10
  14   0   0   55.19    3.30
 -14   0  -1   -1.00    1.30
  14   0   1   -1.50    0.70
  14   0   1   -0.50    1.20
 -14   0  -2    0.10    1.70
  14   0   2   -1.70    1.20
  14   0   3    1.40    1.80
 -14   0  -3    0.60    2.00
 -14   0  -4   29.70    5.40
  14   0   4   30.20    4.80
  14   0   5   -2.10    1.30
 -14   0  -5    2.00    2.20
  14   0   6   -0.50    2.00
 -14   0  -6    3.00    2.60
  14   0   7    1.30    2.20
 -14   0  -7   -0.90    2.40
 -14   0  -8  122.19   13.30
  14   0   8  103.39   11.20
  14   0   9    1.70    2.40
  14   0  10    0.50    2.50
  14   0  11   -1.60    3.20
 -14  -1  14   23.50    7.90
 -14  -1  13   -3.70    3.70
 -14  -1  12    1.30    4.00
 -14  -1  11    2.00    3.90
 -14  -1  10    3.40    3.30
 -14   1   9   -1.20    2.90
 -14   1   9    0.60    2.70
 -14  -1   9   -0.70    2.90
 -14   1   8  195.48   13.00
 -14   1   8  191.68   12.70
  14  -1  -8  173.88   13.30
 -14  -1   8  167.48   11.90
 -14   1   7    0.50    2.80
  14   1  -7   -1.00    1.30
  14  -1  -7   -1.30    2.60
 -14  -1   7    0.80    2.20
 -14  -1   7    2.10    2.50
  14   1  -6    4.80    1.80
 -14   1   6    8.70    3.50
 -14  -1   6    6.60    3.10
 -14  -1   6    3.50    2.50
  14  -1  -6    7.10    3.80
  14   1  -5   -0.20    0.90
 -14   1   5    3.10    2.40
 -14  -1   5   -2.90    1.40
  14  -1  -5    2.60    2.70
  14   1  -4    2.10    1.10
 -14   1   4   -1.90    1.80
  14  -1  -4    0.60    2.10
 -14  -1   4    3.60    2.30
 -14  -1   4    1.00    1.80
  14   1  -3   -0.90    0.60
 -14   1   3   -1.30    1.50
 -14  -1   3   -0.30    1.30
 -14  -1   3    0.30    1.70
  14  -1  -3    0.70    2.00
  14   1  -2  103.09    4.20
 -14   1   2   99.49    7.10
 -14  -1   2  107.49    7.00
  14  -1  -2   98.59    7.60
 -14  -1   2  104.99    7.10
  14  -1  -2   96.29    5.00
 -14   1   1    0.20    1.40
  14   1  -1   -0.80    1.10
 -14  -1   1   -1.00    1.50
  14  -1  -1   -0.10    1.90
  14  -1  -1    1.10    1.10
 -14  -1   1   -0.30    1.40
  14   1   0  691.53   20.80
 -14   1   0  678.73   22.10
 -14  -1   0  665.23   21.80
  14  -1   0  675.53   22.70
  14  -1   0  698.63   18.40
 -14   1  -1    0.00    1.50
  14   1   1   -1.30    1.10
  14  -1   1   -1.90    1.40
  14  -1   1    0.30    1.00
 -14  -1  -1    0.90    1.80
  14   1   2    2.70    1.90
 -14   1  -2    3.40    2.40
  14  -1   2    3.90    1.30
 -14  -1  -2    3.50    2.30
  14  -1   2    4.40    2.40
 -14   1  -3   -0.60    1.70
  14   1   3    0.20    1.40
  14  -1   3   -0.30    1.90
  14  -1   3   -0.80    0.70
 -14  -1  -3    1.70    1.90
  14   1   4   75.09    7.70
 -14   1  -4   66.39    7.40
  14  -1   4   76.59    3.80
  14  -1   4   67.09    7.00
 -14  -1  -4   59.19    7.50
 -14   1  -5    1.10    2.10
  14   1   5   -0.20    1.70
  14  -1   5   -3.20    1.30
 -14  -1  -5    0.80    2.60
  14  -1   5    0.90    0.90
 -14   1  -6  117.29   12.20
  14   1   6  133.69    9.40
  14  -1   6  137.89    5.70
  14  -1   6  124.29    9.20
 -14  -1  -6  128.69   12.50
  14   1   7    0.00    1.90
 -14  -1  -7   -3.10    2.40
  14  -1   7    0.50    1.00
  14  -1   7    1.70    2.60
  14  -1   8   57.29    4.40
 -14  -1  -8   67.59   10.30
  14  -1   8   57.89    8.20
  14  -1   9    0.60    1.10
 -14  -1  -9    0.30    3.30
  14  -1   9   -2.80    2.40
  14  -1  10  174.48   13.30
  14  -1  10  170.58    7.00
  14  -1  11    1.20    3.20
  14  -1  11    2.50    1.40
  14  -1  12   42.20    8.50
  14  -1  12   37.50    3.90
  14  -1  13   -3.30    3.30
  14  -1  13   -0.60    1.20
  14  -1  14   37.10    3.70
 -14  -2  14    9.90    6.00
 -14  -2  13   -2.20    3.70
 -14  -2  12   -2.00    3.70
 -14  -2  11   -2.70    2.60
 -14  -2  10    2.00    3.30
 -14  -2   9   -1.80    2.60
  14  -2  -9   -4.60    3.10
 -14  -2   8   66.49    8.50
  14  -2  -8   84.39   11.60
  14  -2  -7   -0.70    3.10
 -14  -2   7   -0.60    2.40
 -14  -2   7    0.60    2.20
  14  -2  -6   43.20    7.70
 -14  -2   6   33.90    5.50
 -14  -2   6   35.00    5.40
  14  -2  -5    0.20    2.60
 -14  -2   5   -0.40    1.60
 -14   2   4    0.70    2.60
 -14  -2   4   -2.80    1.20
  14  -2  -4   -1.00    2.20
 -14  -2   4   -0.10    1.40
 -14   2   3   -3.00    1.30
 -14  -2   3    1.30    1.80
  14  -2  -3   -0.40    2.00
 -14  -2   3    1.40    1.60
 -14   2   2   89.69    8.20
  14  -2  -2   70.69    8.30
 -14  -2   2   83.59    6.20
 -14  -2   2   79.89    5.80
 -14   2   1   -3.20    1.30
 -14  -2   1    0.90    1.40
  14  -2  -1   -1.40    2.00
 -14  -2   1   -0.10    1.70
 -14   2   0   53.29    6.60
 -14  -2   0   50.19    5.60
 -14  -2   0   68.69    5.30
  14  -2   0   56.79    7.00
  14  -2   1    3.50    2.10
 -14  -2  -1   -1.00    1.50
 -14  -2  -1    0.50    1.40
  14  -2   2  477.15   18.10
  14  -2   2  448.46   17.70
 -14  -2  -2  505.95   18.70
 -14  -2  -2  426.86   16.70
  14  -2   3    2.10    2.20
 -14  -2  -3   -0.10    1.40
  14  -2   3    0.90    1.80
 -14  -2  -3    2.40    2.30
 -14  -2  -4  777.92   27.50
  14  -2   4  817.32   26.80
  14  -2   5   -1.20    1.80
 -14  -2  -5   -2.80    2.20
  14  -2   6  256.27   13.80
 -14  -2  -6  239.08   14.80
 -14  -2  -7   -2.50    2.90
  14  -2   7    3.30    2.80
 -14  -2  -8  386.56   21.40
  14  -2   8  426.86   19.60
 -14  -2  -9   -2.40    2.80
  14  -2   9   -1.00    2.60
 -14  -2 -10   89.19   13.10
  14  -2  10   52.49    8.70
 -14  -2 -11    6.20    4.80
  14  -2  11    1.80    3.40
  14  -2  12    1.50    3.70
  14  -2  13    3.40    4.10
  14  -2  14    4.00    5.30
 -14  -3  12   14.00    6.30
 -14  -3  11    0.00    3.30
  14  -3 -10   21.70    7.20
 -14  -3  10   12.90    4.90
  14  -3  -9    0.90    3.80
 -14  -3   9   -1.30    2.00
 -14  -3   9   -1.70    2.30
 -14  -3   8   60.39    7.90
  14  -3  -8   58.29   10.40
 -14  -3   8   71.99    8.30
  14  -3  -7    0.70    3.40
 -14  -3   7    1.30    2.00
 -14  -3   7   -3.40    1.80
  14  -3  -6   30.10    7.10
 -14  -3   6   20.90    4.30
  14  -3  -5   -2.70    2.60
 -14  -3   5    0.70    1.70
  14  -3  -4  610.54   24.90
 -14  -3   4  585.34   19.90
 -14  -3   3   -0.60    1.50
 -14  -3   3   -0.70    1.60
  14  -3  -3   -0.70    2.40
 -14  -3   2   12.00    3.00
 -14  -3   2   18.20    3.40
  14  -3  -2   12.00    4.10
  14  -3  -1    0.80    2.40
 -14  -3   1    0.30    1.40
 -14  -3   1   -1.30    1.40
 -14  -3   0   17.80    3.40
 -14  -3   0   18.60    3.80
  14  -3   0   13.60    4.00
  14  -3   1    0.80    2.10
 -14  -3  -1   -1.00    1.60
 -14  -3  -2    7.10    3.10
  14  -3   2    6.80    3.10
 -14  -3  -3    1.10    2.30
  14  -3   3   -2.10    1.70
 -14  -3  -4  232.98   13.70
  14  -3   4  230.88   12.70
 -14  -3  -5    0.00    2.50
  14  -3   5   -1.70    1.90
 -14  -3  -6  128.19   13.70
  14  -3   6  139.49   10.30
 -14  -3  -7   -4.70    2.40
  14  -3   7    2.50    3.00
  14  -3   8   -1.20    2.40
 -14  -3  -8    7.60    4.80
  14  -3   9   -1.20    2.70
 -14  -3  -9    0.70    4.40
  14  -3  10    0.20    3.40
 -14  -3 -10    9.20    5.80
  14  -3  11   -0.20    3.60
 -14  -3 -11    6.90    5.90
 -14  -3 -12   55.09   12.20
  14  -3  12   43.30    8.80
  14  -4 -10    8.80    6.70
 -14  -4  10    9.60    4.00
 -14  -4  10   11.40    4.20
 -14  -4   9    1.20    2.40
  14  -4  -9    3.10    5.10
  14  -4  -8    7.00    4.90
 -14  -4   8   -2.20    1.70
 -14  -4   7    1.40    2.00
  14  -4  -7    2.40    4.10
 -14  -4   6   96.69    7.30
  14  -4  -6  112.29   13.60
  14  -4  -5   -3.60    2.60
 -14  -4   5   -0.10    1.50
  14  -4  -4    1.70    3.00
 -14  -4   4   -0.80    1.50
 -14  -4   3   -0.10    1.60
  14  -4  -3   -0.60    2.30
 -14  -4   2   23.30    3.90
  14  -4  -2   13.70    4.80
 -14  -4   1    2.80    2.10
  14  -4  -1   -2.00    2.10
 -14  -4   0   75.39    7.50
  14  -4   0   67.29    8.50
 -14  -4  -1    0.20    1.90
  14  -4   1   -4.30    1.60
  14  -4   2  107.19   10.20
 -14  -4  -2  125.29    9.30
 -14  -4  -3    1.40    2.70
  14  -4   3    1.70    2.40
  14  -4   4   -1.70    2.00
 -14  -4  -4   -2.00    2.30
 -14  -4  -5   -0.10    3.10
  14  -4   5    0.50    2.10
 -14  -4  -6   14.90    5.50
  14  -4   6    6.20    3.60
  14  -4   7    1.90    2.70
 -14  -4  -7    1.90    4.00
 -14  -4  -8   -1.10    4.10
  14  -4   8    2.30    3.40
  14  -4   9    0.00    3.00
 -14  -4  -9    1.80    4.40
  14  -4  10   -0.30    3.40
 -14  -4 -10   -3.00    4.10
 -14  -5   7   -1.30    1.70
  14  -5  -7    1.00    4.10
 -14  -5   6    2.40    2.20
  14  -5  -6    2.70    4.10
  14  -5  -5   -4.10    2.70
 -14  -5   5   -0.60    1.60
 -14  -5   4   42.00    4.60
  14  -5  -4   27.10    6.70
 -14  -5   3   -1.60    1.40
  14  -5  -3   -1.60    3.10
  14  -5  -2   20.50    5.70
 -14  -5   2   24.40    3.80
  14  -5  -1    1.40    3.00
 -14  -5   1   -0.30    2.20
 -14  -5   0   22.00    4.60
  14  -5   0   35.80    6.90
  14  -5   1    2.60    2.80
 -14  -5  -1    0.90    2.70
 -14  -5  -2   18.90    4.90
  14  -5   2   20.40    4.90
 -14  -5  -3    2.20    3.00
  14  -5   3   -0.20    2.60
 -14  -5  -4    7.50    4.10
  14  -5   4    6.70    3.60
  14  -5   5   -0.80    2.50
 -14  -5  -5   -0.40    3.10
 -14  -5  -6    6.50    4.70
  14  -5   6    3.30    3.20
 -14  -5  -7   -7.50    3.40
  14  -5   7   -1.90    2.60
 -15   0  13   10.20    6.10
 -15   0  12   -0.40    3.60
 -15   0  11    1.30    3.60
 -15   0  11   -0.20    3.40
 -15   0  10   35.50    7.40
 -15   0  10   34.00    7.70
 -15   0   9   -1.80    2.30
 -15   0   9   -1.50    2.80
 -15   0   8   -0.80    2.10
 -15   0   8    4.40    3.20
 -15   0   7   -1.10    2.40
 -15   0   7    0.50    2.30
  15   0  -6   13.10    3.90
 -15   0   6   12.90    3.70
 -15   0   5   -0.40    2.00
  15   0  -5    0.50    1.30
  15   0  -5    2.00    2.50
  15   0  -4    1.70    1.40
  15   0  -4   -2.00    1.80
 -15   0   4   -3.10    1.60
  15   0  -3    1.70    2.00
  15   0  -3   -0.70    1.00
 -15   0   3   -0.30    1.60
 -15   0   2  451.65   17.10
  15   0  -2  447.46   13.30
  15   0  -2  457.15   17.00
  15   0  -1    0.90    1.10
 -15   0   1    0.60    1.90
  15   0  -1   -2.90    1.40
  15   0   0    0.10    1.00
 -15   0   0    1.40    1.90
  15   0   0   -0.70    1.70
  15   0   1   -0.10    1.50
 -15   0  -1   -1.50    1.40
  15   0   1   -0.40    0.70
  15   0   2  108.59    7.30
 -15   0  -2  107.29    7.70
  15   0   2  104.79    4.80
 -15   0  -3    0.90    2.10
  15   0   3   -1.00    1.60
 -15   0  -4    0.30    2.10
  15   0   4    1.00    1.90
  15   0   5   -1.30    1.60
 -15   0  -5    0.00    2.10
  15   0   6  154.38    9.90
 -15   0  -6  104.49   10.60
  15   0   7    0.30    2.20
 -15   0  -7    0.40    2.80
 -15   0  -8   -2.90    2.50
  15   0   8    1.70    2.70
  15   0   9   -0.90    2.90
  15   0  10    6.00    3.90
 -15  -1  14    5.80    5.10
 -15  -1  13    4.50    5.00
 -15  -1  12   24.00    7.80
 -15  -1  11   -2.30    3.10
 -15  -1  10   61.69    9.70
 -15   1   9    0.90    2.90
 -15   1   9   -2.20    2.80
 -15  -1   9   -2.30    2.40
 -15  -1   9   -0.20    2.70
 -15   1   8    1.40    3.40
  15  -1  -8   -0.50    2.70
 -15  -1   8    4.20    3.30
 -15  -1   8    2.00    2.70
  15   1  -7    1.70    1.50
 -15   1   7    0.90    2.60
 -15  -1   7    1.00    2.40
 -15  -1   7    0.90    2.20
  15  -1  -7   -1.10    2.40
  15   1  -6   87.89    5.20
 -15   1   6   92.89    9.90
  15  -1  -6   92.19   10.50
 -15  -1   6   75.59    8.30
 -15   1   5   -1.40    1.90
  15   1  -5    0.40    1.00
 -15  -1   5    1.50    2.10
  15  -1  -5   -1.40    1.70
  15   1  -4    6.10    1.50
 -15   1   4    8.70    3.20
  15  -1  -4   -0.60    2.10
 -15  -1   4    5.90    2.60
  15   1  -3   -1.50    0.60
 -15   1   3    0.40    1.80
 -15  -1   3   -2.60    1.40
  15  -1  -3   -2.00    1.90
  15   1  -2   46.70    3.40
  15   1  -2   48.60    5.30
 -15   1   2   44.20    5.90
  15  -1  -2   39.80    3.90
 -15  -1   2   37.40    5.20
  15  -1  -2   45.40    6.10
 -15   1   1   -3.10    1.10
  15   1  -1    0.70    1.50
 -15  -1   1   -1.00    1.50
  15  -1  -1   -0.60    1.10
  15  -1  -1   -0.40    1.90
 -15   1   0    9.50    2.90
  15   1   0   20.60    3.70
  15  -1   0   14.60    3.60
 -15  -1   0   16.20    3.60
  15  -1   0   12.30    2.00
 -15   1  -1    1.80    1.90
  15   1   1   -0.80    1.30
  15  -1   1    1.90    1.90
 -15  -1  -1   -0.90    1.60
  15  -1   1    1.30    1.10
  15   1   2    0.60    1.70
 -15   1  -2    1.10    1.70
  15  -1   2    0.50    1.00
 -15  -1  -2    1.90    2.10
  15  -1   2   -0.10    1.90
  15   1   3    1.80    1.90
 -15   1  -3    0.30    1.60
  15  -1   3   -0.30    0.80
 -15  -1  -3   -1.40    1.70
  15  -1   3    0.80    1.70
 -15   1  -4   69.99    7.80
  15   1   4   69.69    7.40
  15  -1   4   63.99    3.70
  15  -1   4   65.49    7.30
 -15  -1  -4   81.99    9.10
  15   1   5    0.10    1.70
 -15   1  -5   -0.80    2.10
  15  -1   5    3.30    2.50
  15  -1   5    0.40    0.90
 -15  -1  -5    1.90    2.60
  15   1   6    3.40    2.80
  15  -1   6    4.20    1.50
  15  -1   6    5.20    2.90
 -15  -1  -6    4.20    3.40
  15  -1   7   -0.50    1.00
  15  -1   7    0.00    2.40
 -15  -1  -7    1.40    3.10
 -15  -1  -8   52.59    9.50
  15  -1   8   68.49    4.20
  15  -1   8   74.79    9.60
 -15  -1  -9    2.00    3.70
  15  -1   9    1.20    1.20
  15  -1   9    0.10    2.90
  15  -1  10   19.60    5.70
  15  -1  10   22.80    3.00
  15  -1  11   -0.10    1.30
  15  -1  11   -2.90    2.70
  15  -1  12    3.10    3.90
  15  -1  12    5.70    1.90
  15  -1  13    3.50    4.90
  15  -1  13   -0.20    1.20
  15  -1  14   -1.10    1.30
 -15  -2  13    1.20    4.30
 -15  -2  12    7.40    5.30
 -15  -2  11    2.00    3.70
 -15  -2  10   19.20    5.80
 -15  -2   9   -0.30    2.60
 -15  -2   9   -0.60    2.30
  15  -2  -9   -2.00    3.40
  15  -2  -8  504.55   24.70
 -15  -2   8  498.65   21.20
 -15  -2   8  487.35   20.90
 -15  -2   7    0.70    2.10
 -15  -2   7    4.30    2.90
  15  -2  -7   -2.50    2.60
 -15  -2   6  218.48   11.90
  15  -2  -6  210.08   14.10
 -15  -2   5    0.60    1.90
  15  -2  -5   -4.90    1.90
 -15  -2   4    5.80    2.50
  15  -2  -4   10.00    4.00
 -15  -2   4    6.20    2.70
 -15   2   3    1.60    2.40
 -15  -2   3   -0.50    1.70
 -15  -2   3    1.10    1.90
  15  -2  -3   -3.50    1.80
 -15   2   2   52.09    6.30
 -15  -2   2   39.90    5.20
  15  -2  -2   42.40    6.70
 -15  -2   2   50.89    5.70
 -15   2   1    0.60    1.80
  15  -2  -1   -0.40    2.00
 -15  -2   1    2.40    1.80
 -15  -2   1   -0.70    1.20
 -15   2   0   12.80    3.40
  15  -2   0   11.80    3.60
 -15  -2   0   15.10    3.30
 -15  -2   0    8.30    2.90
 -15   2  -1    0.80    2.00
 -15  -2  -1    1.80    2.00
 -15  -2  -1    0.10    1.30
  15  -2   1   -0.60    1.80
 -15  -2  -2  116.29    8.50
  15  -2   2  100.09    7.80
  15  -2   3   -2.60    1.50
 -15  -2  -3    1.00    2.20
 -15  -2  -4    7.00    3.40
  15  -2   4   15.10    4.20
 -15  -2  -5    0.20    2.60
  15  -2   5   -0.20    1.90
  15  -2   6   25.50    5.40
 -15  -2  -6   32.10    6.80
 -15  -2  -7    0.40    3.10
  15  -2   7    2.80    2.90
  15  -2   8  270.27   15.70
 -15  -2  -8  312.87   19.00
 -15  -2  -9   -0.90    3.10
  15  -2   9   -0.50    2.70
 -15  -2 -10    7.30    5.10
  15  -2  10    8.10    4.40
 -15  -2 -11   -3.70    4.00
  15  -2  11   -0.70    3.50
  15  -2  12    0.20    3.30
  15  -2  13   -3.60    3.20
 -15  -3  12   16.80    5.90
 -15  -3  12   14.40    5.80
 -15  -3  11   -0.80    2.70
 -15  -3  11   -1.30    2.70
 -15  -3  10   -1.40    2.20
  15  -3 -10   -2.00    4.40
 -15  -3  10    0.60    2.80
 -15  -3   9    3.50    3.00
 -15  -3   9   -1.60    2.50
  15  -3  -9    2.70    4.00
 -15  -3   8    0.00    2.00
 -15  -3   8   -2.60    1.90
  15  -3  -8   -2.90    3.20
  15  -3  -7   -1.80    2.70
 -15  -3   7   -1.10    1.70
 -15  -3   6  381.96   16.20
  15  -3  -6  391.16   20.90
  15  -3  -5    1.80    3.10
 -15  -3   5   -1.00    1.60
  15  -3  -4    5.30    3.70
 -15  -3   4    4.70    2.30
 -15  -3   3    0.90    1.80
  15  -3  -3    2.90    3.10
 -15  -3   2   15.80    3.40
 -15  -3   2   12.00    3.10
  15  -3  -2    6.70    3.60
 -15  -3   1    0.80    1.60
  15  -3  -1    0.90    2.30
 -15  -3   1    0.20    1.80
  15  -3   0  205.28   12.00
 -15  -3   0  180.18   10.00
 -15  -3  -1    1.70    2.00
  15  -3   1   -0.60    1.90
  15  -3   2   61.59    7.60
 -15  -3  -2   54.59    7.10
  15  -3   3   -1.30    2.10
 -15  -3  -3    1.10    2.30
  15  -3   4   56.69    7.70
 -15  -3  -4   54.19    8.00
 -15  -3  -5   -0.20    2.70
  15  -3   5   -2.10    2.00
 -15  -3  -6  815.02   32.90
  15  -3   6  859.31   30.10
  15  -3   7   -1.40    2.30
 -15  -3  -7    1.20    3.10
 -15  -3  -8   -3.10    2.70
  15  -3   8    0.10    2.90
  15  -3   9   -0.20    3.00
 -15  -3  -9   -0.50    4.20
  15  -3  10   25.30    6.80
 -15  -3 -10    0.90    4.30
  15  -3  11   -1.30    3.60
 -15  -3 -11    3.30    5.10
 -15  -3 -12    7.50    6.30
  15  -3  12    3.20    4.40
  15  -4 -10    2.40    5.50
 -15  -4  10   -1.70    2.30
  15  -4  -9   -2.60    3.80
 -15  -4   9    2.60    2.60
 -15  -4   8    8.80    3.60
  15  -4  -8   11.20    5.90
  15  -4  -7    0.70    3.50
 -15  -4   7   -0.90    1.80
 -15  -4   6   32.10    5.10
  15  -4  -6   17.00    5.70
 -15  -4   5    0.20    1.80
  15  -4  -5   -1.50    2.90
 -15  -4   4   64.49    6.50
  15  -4  -4   54.19    8.90
  15  -4  -3    0.10    3.00
 -15  -4   3    0.60    1.70
  15  -4  -2    1.30    3.00
 -15  -4   2    5.30    2.50
  15  -4  -1   -0.10    2.40
 -15  -4   1    1.10    1.90
  15  -4   0   36.90    6.40
 -15  -4   0   37.90    5.50
  15  -4   1   -0.50    2.20
 -15  -4  -1   -0.60    2.00
  15  -4   2    3.10    2.90
 -15  -4  -2    6.90    3.20
 -15  -4  -3   -0.60    2.50
  15  -4   3   -3.20    1.90
 -15  -4  -4   31.40    6.80
  15  -4   4   34.10    6.00
 -15  -4  -5    2.20    3.90
  15  -4   5   -0.90    2.20
 -15  -4  -6   48.20    9.00
  15  -4   6   34.90    6.70
  15  -4   7   -0.80    2.80
 -15  -4  -7    3.50    4.50
 -15  -4  -8   -3.80    2.90
  15  -4   8    2.70    3.30
 -15  -4  -9    0.40    4.30
  15  -4   9    1.50    3.30
  15  -4  10    8.20    4.90
 -15  -4 -10    7.50    5.70
  15  -5  -7    1.70    4.10
 -15  -5   7   -2.40    1.60
 -15  -5   6    4.50    2.40
  15  -5  -6    4.80    4.70
  15  -5  -5    0.40    3.60
 -15  -5   5    1.20    1.80
 -15  -5   4   10.80    2.90
  15  -5  -4   25.60    7.00
 -15  -5   3    0.80    2.00
  15  -5  -3   -1.60    2.70
 -15  -5   2   22.40    4.10
  15  -5  -2   25.40    6.40
  15  -5  -1    0.10    2.90
 -15  -5   1    1.80    2.20
 -15  -5   0    1.90    2.50
  15  -5   0   -1.10    2.40
  15  -5   1   -4.10    2.10
 -15  -5  -1    4.50    3.00
  15  -5   2    3.60    3.00
 -15  -5  -2    1.40    3.10
 -15  -5  -3    1.00    3.10
  15  -5   3    0.00    2.90
  15  -5   4   15.90    4.80
 -15  -5  -4   15.10    5.50
  15  -5   5    2.10    3.10
 -15  -5  -5   -0.20    3.70
  15  -5   6    4.50    3.70
 -15  -5  -6    5.40    4.70
  15  -5   7    0.70    2.80
 -15  -5  -7   -0.80    4.00
 -16   0  12   51.89    9.80
 -16   0  12   53.39    9.90
 -16   0  11   -0.20    3.20
 -16   0  11    1.40    3.70
 -16   0  10   -5.00    2.20
 -16   0  10    0.80    3.40
 -16   0   9   -1.20    2.80
 -16   0   9   -2.40    2.40
 -16   0   8  153.28   11.70
 -16   0   8  132.89   12.60
 -16   0   7   -0.90    2.50
  16   0  -6    2.60    2.70
 -16   0   6    1.20    2.30
  16   0  -5   -0.40    2.00
 -16   0   5   -0.20    2.20
  16   0  -5   -1.80    1.20
  16   0  -4   17.50    2.80
 -16   0   4   25.50    5.00
  16   0  -4   19.70    4.40
  16   0  -3   -1.00    1.00
  16   0  -3   -1.70    1.80
 -16   0   3    1.60    2.40
 -16   0   2   -1.40    1.80
  16   0  -2    0.90    1.00
  16   0  -2   -0.30    1.80
 -16   0   1   -0.40    1.50
  16   0  -1   -0.20    1.60
  16   0  -1   -0.20    0.90
  16   0   0  827.02   25.40
  16   0   0  788.62   21.10
 -16   0   0  810.72   25.90
  16   0   1   -0.70    0.80
  16   0   1   -0.50    1.70
 -16   0  -1   -0.10    1.90
  16   0   2    0.50    1.00
  16   0   2   -1.50    1.60
 -16   0  -2    0.00    1.70
 -16   0  -3   -2.20    1.80
  16   0   3   -1.00    1.40
  16   0   4  128.49    8.70
 -16   0  -4  134.99    9.70
  16   0   5    0.00    2.10
 -16   0  -5   -3.50    1.40
 -16   0  -6   -1.10    2.10
  16   0   6    3.50    2.60
 -16   0  -7   -0.40    2.60
  16   0   7   -1.00    2.20
  16   0   8   55.69    8.40
  16   0   9   -0.70    2.90
  16   0  10   -1.10    2.90
 -16  -1  14   22.80    7.80
 -16  -1  14   15.70    7.50
 -16  -1  13    0.90    4.10
 -16  -1  12   35.70    8.20
 -16  -1  12   46.80   10.00
 -16  -1  11    1.90    3.50
 -16  -1  11   -0.90    3.10
 -16  -1  10    1.60    2.90
 -16  -1  10    3.30    3.50
 -16   1   9   -1.10    3.10
 -16  -1   9   -4.60    1.80
 -16  -1   9    0.40    2.90
 -16   1   8  303.97   16.90
 -16  -1   8  281.17   15.90
 -16  -1   8  308.57   16.30
  16  -1  -8  310.57   18.30
 -16   1   7    0.90    3.00
  16   1  -7   -0.10    1.40
 -16  -1   7   -2.30    1.90
  16  -1  -7    1.70    3.50
 -16  -1   7    2.10    2.60
  16   1  -6   67.19    5.50
 -16   1   6   67.59    8.50
 -16  -1   6   57.19    7.40
  16  -1  -6   79.79    9.70
  16   1  -5   -0.20    1.10
 -16   1   5   -0.50    2.10
  16  -1  -5    0.40    2.10
 -16  -1   5   -2.30    1.60
  16   1  -4    1.80    1.20
 -16   1   4    0.80    2.20
 -16  -1   4    2.60    2.30
  16  -1  -4    0.30    2.10
  16   1  -3    2.80    2.10
 -16   1   3    1.70    2.20
  16   1  -3    0.00    0.90
 -16  -1   3   -1.10    1.70
  16  -1  -3    3.40    2.40
  16   1  -2   -0.50    1.30
 -16   1   2   -1.30    1.50
  16   1  -2    0.30    0.80
  16  -1  -2    0.90    2.00
 -16  -1   2   -1.40    1.40
  16  -1  -2    0.70    1.20
 -16   1   1    2.00    2.10
  16   1  -1   -1.70    1.20
  16  -1  -1   -0.40    1.00
  16  -1  -1    0.70    2.10
 -16  -1   1   -2.70    1.30
  16   1   0  338.97   13.00
 -16   1   0  318.27   14.00
  16  -1   0  290.37   13.90
  16  -1   0  321.37   10.50
 -16  -1   0  329.37   14.00
 -16   1  -1   -1.80    1.40
  16   1   1   -0.10    1.50
 -16  -1  -1    2.40    2.10
  16  -1   1   -0.50    1.00
  16  -1   1    0.70    1.90
 -16   1  -2   -1.80    1.50
  16   1   2   -0.80    1.50
 -16  -1  -2    0.70    2.00
  16  -1   2   -0.30    1.00
  16  -1   2   -0.50    1.80
 -16   1  -3    0.80    1.90
  16   1   3   -1.20    1.40
  16  -1   3   -0.20    0.80
 -16  -1  -3   -3.80    1.70
  16  -1   3    1.00    1.80
 -16   1  -4   49.60    6.90
  16   1   4   52.19    6.50
  16  -1   4   45.90    3.80
 -16  -1  -4   34.90    6.00
  16  -1   4   37.70    5.80
 -16   1  -5    0.30    1.90
  16   1   5    0.40    1.90
 -16  -1  -5    0.10    2.20
  16  -1   5   -1.70    1.70
  16  -1   5    0.40    1.00
  16   1   6    0.30    2.00
 -16  -1  -6   -2.70    2.00
  16  -1   6    0.40    1.10
  16  -1   6   -2.30    2.00
  16  -1   7   -0.80    2.50
 -16  -1  -7    0.20    2.90
  16  -1   7    1.10    1.10
  16  -1   8    0.10    2.50
  16  -1   8    0.40    1.20
 -16  -1  -8   -1.40    2.90
  16  -1   9    0.10    2.70
  16  -1   9   -1.20    1.00
 -16  -1  -9   -0.70    3.20
  16  -1  10    0.00    1.30
  16  -1  10   -1.60    3.10
  16  -1  11   -0.60    1.30
  16  -1  11    2.80    3.70
  16  -1  12   65.19   10.70
  16  -1  12   63.19    5.20
  16  -1  13    1.00    1.50
  16  -1  13    1.30    4.20
  16  -1  14    0.90    1.50
 -16  -2  13   -0.90    3.70
 -16  -2  13   -1.60    4.20
 -16  -2  12   11.40    5.50
 -16  -2  12   10.40    5.10
 -16  -2  11   -3.40    3.00
 -16  -2  11   -1.30    3.00
 -16  -2  10   -0.80    2.80
 -16  -2  10    5.20    4.00
  16  -2  -9    3.50    3.90
 -16  -2   9   -1.10    2.30
 -16  -2   9    1.80    2.90
 -16  -2   8   34.40    6.30
 -16  -2   8   36.90    6.60
  16  -2  -8   37.20    7.90
 -16  -2   7    0.70    2.30
  16  -2  -7    0.90    3.30
  16  -2  -6  476.35   22.50
 -16  -2   6  446.56   18.80
 -16  -2   5    0.10    1.90
  16  -2  -5    0.50    2.60
 -16  -2   4  479.75   18.50
  16  -2  -4  494.85   21.30
 -16  -2   3    0.30    1.70
 -16  -2   3    0.30    1.70
  16  -2  -3   -0.80    2.30
 -16  -2   2  580.24   20.30
 -16  -2   2  563.54   19.80
  16  -2  -2  589.44   22.60
 -16   2   1    1.10    2.40
  16  -2  -1   -0.40    2.10
 -16  -2   1    0.80    1.90
 -16  -2   1    1.00    1.70
 -16   2   0  178.58   16.50
 -16  -2   0  146.69    9.20
  16  -2   0  158.98   10.30
 -16  -2   0  169.78    9.10
 -16  -2  -1   -1.10    1.80
  16  -2   1   -0.40    2.10
 -16  -2  -1    0.70    1.60
 -16  -2  -2   12.10    3.80
  16  -2   2    7.40    3.20
 -16  -2  -3    2.20    2.40
  16  -2   3   -0.60    1.90
 -16  -2  -4   -0.20    2.30
  16  -2   4    2.20    2.30
 -16  -2  -5    0.90    2.60
  16  -2   5   -0.50    2.10
  16  -2   6  175.78   11.80
 -16  -2  -6  168.88   12.50
  16  -2   7   -0.80    2.50
 -16  -2  -7    3.00    4.20
  16  -2   8   -1.00    2.50
 -16  -2  -8    0.50    3.60
  16  -2   9    2.40    3.10
 -16  -2  -9   -1.80    3.70
 -16  -2 -10   12.50    6.60
  16  -2  10   10.20    4.50
 -16  -2 -11   -3.70    3.90
  16  -2  11   -2.20    3.40
  16  -2  12   -1.00    3.40
  16  -2  13   -3.10    3.30
 -16  -3  12   13.20    5.20
 -16  -3  12   11.50    5.10
 -16  -3  11   -1.90    2.80
 -16  -3  11   -0.40    3.00
  16  -3 -10    7.90    5.90
 -16  -3  10    0.50    2.50
 -16  -3  10   -1.70    2.80
 -16  -3   9   -1.50    2.30
 -16  -3   9   -0.20    3.20
  16  -3  -9    2.60    4.20
  16  -3  -8   34.30    8.10
 -16  -3   8   36.40    6.50
  16  -3  -7    4.70    4.00
 -16  -3   7    0.30    2.10
  16  -3  -6   18.60    5.80
 -16  -3   6   18.60    4.40
 -16  -3   5   -0.30    1.70
  16  -3  -5   -2.70    2.70
  16  -3  -4   15.50    5.00
 -16  -3   4    9.70    3.20
 -16  -3   3   -1.30    1.60
  16  -3  -3    0.50    2.80
  16  -3  -2   49.90    7.60
 -16  -3   2   38.30    5.20
 -16  -3   1    0.60    1.60
  16  -3  -1   -2.90    2.10
  16  -3   0   94.19   10.20
 -16  -3   0   78.69    7.80
 -16  -3  -1   -0.80    2.00
  16  -3   1    0.00    2.20
  16  -3   2  253.87   13.60
 -16  -3  -2  261.27   13.70
 -16  -3  -3    1.60    2.40
  16  -3   3   -2.50    1.90
  16  -3   4  157.88   10.80
 -16  -3  -4  154.98   11.40
  16  -3   5   -2.70    2.10
 -16  -3  -5   -2.20    2.30
  16  -3   6  130.29   12.30
 -16  -3  -6  120.79   13.50
 -16  -3  -7   -4.30    2.70
  16  -3   7   -2.10    2.60
 -16  -3  -8   11.80    5.50
  16  -3   8    2.80    3.30
  16  -3   9    0.50    3.20
 -16  -3  -9   -1.30    4.10
  16  -3  10   13.20    5.40
 -16  -3 -10    5.10    4.90
  16  -3  11   -2.20    3.30
 -16  -3 -11   -4.10    4.00
 -16  -3 -12    5.10    6.30
  16  -3  12   -2.70    3.50
 -16  -4  10    1.90    2.80
  16  -4 -10   -2.70    4.40
  16  -4  -9    8.10    5.50
 -16  -4   9   -1.00    2.40
  16  -4  -8   -0.80    3.60
 -16  -4   8    8.30    3.30
 -16  -4   7    0.20    2.30
  16  -4  -7   -6.20    2.80
  16  -4  -6   42.10    8.80
 -16  -4   6   37.90    5.60
 -16  -4   5    1.70    2.00
  16  -4  -5   -3.90    2.60
 -16  -4   4   11.50    3.20
  16  -4  -4   10.60    4.80
 -16  -4   3    0.80    2.00
  16  -4  -3    4.50    3.70
  16  -4  -2   11.50    4.60
 -16  -4   2   10.10    3.20
 -16  -4   1    1.10    2.00
  16  -4  -1   -0.80    2.40
 -16  -4   0    4.10    2.40
  16  -4   0    0.90    2.60
  16  -4   1    2.50    2.80
 -16  -4  -1   -2.40    1.80
 -16  -4  -2  103.59   10.30
  16  -4   2  114.69   11.10
  16  -4   3    2.00    2.80
 -16  -4  -3    1.40    2.70
 -16  -4  -4    1.60    3.10
  16  -4   4    4.00    3.40
 -16  -4  -5   -2.20    3.00
  16  -4   5   -0.20    2.50
 -16  -4  -6   10.70    5.40
  16  -4   6    7.00    4.10
  16  -4   7   -1.50    2.60
 -16  -4  -7   -4.80    3.10
  16  -4   8    2.10    3.30
 -16  -4  -8    1.10    4.30
  16  -4   9   -1.10    3.00
 -16  -4  -9   -0.30    4.60
 -16  -4 -10   58.39   12.20
  16  -4  10   49.60    8.90
  16  -5  -6    2.20    4.10
 -16  -5   6    1.30    2.10
  16  -5  -5    0.30    3.80
 -16  -5   5   -0.30    1.90
 -16  -5   4   16.40    3.70
  16  -5  -4   20.60    6.50
 -16  -5   3    0.60    2.10
  16  -5  -3   -1.50    3.20
  16  -5  -2   62.89    9.40
 -16  -5   2   50.59    6.10
  16  -5  -1   -0.20    2.90
 -16  -5   1    0.00    2.20
  16  -5   0   16.70    5.20
 -16  -5   0   20.40    4.70
 -16  -5  -1   -0.50    2.50
  16  -5   1    0.20    2.70
  16  -5   2    2.10    3.00
 -16  -5  -2   -0.30    2.80
  16  -5   3    4.40    3.30
 -16  -5  -3    0.40    3.10
  16  -5   4    4.70    3.40
 -16  -5  -4    0.40    3.40
  16  -5   5   -1.40    2.50
 -16  -5  -5   -0.30    3.10
  16  -5   6    0.80    3.30
 -16  -5  -6    3.40    4.10
 -17   0  12    1.20    3.80
 -17   0  12    5.90    4.50
 -17   0  11   -4.60    2.90
 -17   0  11    1.40    3.70
 -17   0  10    8.30    4.80
 -17   0  10    2.90    3.60
 -17   0   9   -0.90    2.90
 -17   0   9    1.60    3.40
 -17   0   8   -2.60    2.30
 -17   0   7    1.90    2.60
  17   0  -6    1.20    1.70
  17   0  -6   -1.30    2.00
 -17   0   6   -1.40    2.10
  17   0  -5   -2.30    1.90
  17   0  -5   -1.30    1.10
 -17   0   5   -1.40    2.10
 -17   0   4    0.60    2.30
  17   0  -4   -1.80    1.80
  17   0  -4    0.30    1.30
 -17   0   3   -2.70    1.60
  17   0  -3   -0.40    1.90
  17   0  -3    1.50    1.20
  17   0  -2  251.07   12.40
 -17   0   2  243.68   12.50
  17   0  -2  265.27    9.20
  17   0  -1   -1.40    0.70
  17   0  -1    0.70    1.80
 -17   0   1    1.50    2.00
  17   0   0    2.60    1.20
  17   0   0    2.90    2.20
 -17   0   0    0.90    1.80
  17   0   1    2.20    2.10
 -17   0  -1    1.10    1.90
  17   0   1   -0.60    0.80
  17   0   2  221.68    7.80
  17   0   2  200.88   10.80
 -17   0  -2  206.58   11.50
 -17   0  -3    0.60    2.00
  17   0   3   -0.40    1.60
 -17   0  -4    0.60    2.20
  17   0   4   -0.20    2.10
 -17   0  -5   -0.70    2.10
  17   0   5    0.90    2.00
  17   0   6  127.39    9.60
 -17   0  -6  139.79   13.20
 -17   0  -7   -0.80    2.60
  17   0   7   -1.80    1.80
  17   0   8   -2.20    2.20
  17   0   9   -2.70    2.60
 -17  -1  14   18.60    7.30
 -17  -1  14   14.80    6.60
 -17  -1  13    3.90    4.40
 -17  -1  13   -2.30    4.00
 -17  -1  12    4.40    3.80
 -17  -1  12    1.10    3.80
 -17  -1  11    1.10    3.30
 -17  -1  11   -1.60    3.40
 -17  -1  10    0.60    3.40
 -17  -1  10   -2.00    2.60
 -17  -1   9    0.30    3.10
 -17  -1   9   -1.80    2.30
 -17   1   8  214.38   14.30
 -17  -1   8  222.88   14.00
 -17  -1   8  217.08   13.80
 -17   1   7    0.60    3.00
  17  -1  -7   -1.40    2.10
 -17  -1   7   -3.70    1.90
  17   1  -6  115.59    6.20
 -17   1   6  104.19   11.00
 -17  -1   6  101.99   10.10
  17  -1  -6  120.99   11.80
  17   1  -5    0.20    1.30
 -17   1   5    1.10    2.60
  17  -1  -5    0.10    2.40
 -17  -1   5   -1.00    1.90
 -17   1   4   10.90    3.90
  17   1  -4   12.60    2.20
  17  -1  -4   27.00    5.50
 -17  -1   4   17.80    4.20
  17   1  -3    0.00    0.90
 -17   1   3    1.00    2.00
  17   1  -3    0.60    1.70
  17  -1  -3    0.40    2.10
 -17  -1   3   -0.20    1.70
  17   1  -2  511.25   18.10
 -17   1   2  543.85   20.20
  17   1  -2  499.65   14.60
  17  -1  -2  560.54   20.90
  17  -1  -2  535.65   16.00
 -17  -1   2  507.55   19.40
 -17   1   1    0.40    2.10
  17   1  -1    2.20    1.80
  17  -1  -1    0.10    1.20
  17  -1  -1    0.20    1.80
 -17  -1   1   -0.40    1.70
 -17   1   0    7.70    3.00
  17   1   0    4.80    2.50
  17  -1   0    6.10    2.80
  17  -1   0    4.40    1.50
 -17  -1   0    4.00    2.50
 -17   1  -1    0.50    1.90
  17   1   1    0.50    1.50
  17  -1   1   -1.80    1.60
  17  -1   1    1.40    1.10
 -17  -1  -1   -0.10    1.70
  17   1   2   68.19    7.10
 -17   1  -2   56.19    7.00
  17  -1   2   57.19    4.40
  17  -1   2   64.89    7.70
 -17  -1  -2   73.79    8.20
 -17   1  -3   -2.80    1.80
  17   1   3   -0.30    1.40
  17  -1   3   -0.80    1.80
 -17  -1  -3   -0.20    2.20
  17  -1   3    0.30    1.00
  17   1   4  119.79    8.30
 -17   1  -4  114.09    8.90
  17  -1   4  126.89    5.60
  17  -1   4  113.59    8.70
 -17  -1  -4   99.99   10.20
 -17   1  -5   -0.80    2.20
  17   1   5   -1.70    1.70
  17  -1   5    0.30    2.20
 -17  -1  -5    1.30    2.70
  17  -1   5   -0.70    1.00
 -17  -1  -6   43.40    7.70
  17  -1   6   45.40    4.10
  17  -1   6   40.90    6.80
  17  -1   7   -3.00    1.70
 -17  -1  -7   -0.40    3.00
  17  -1   7   -1.70    0.90
  17  -1   8   31.00    3.40
  17  -1   8   41.80    7.40
 -17  -1  -8   36.70    8.30
  17  -1   9    0.10    1.20
 -17  -1  -9   -2.30    2.70
  17  -1   9    0.70    2.90
  17  -1  10   24.00    3.20
  17  -1  10   33.60    7.70
  17  -1  11   -0.90    3.10
  17  -1  11   -0.50    1.30
  17  -1  12   26.30    3.40
  17  -1  12   29.00    7.60
  17  -1  13   -0.90    1.50
  17  -1  14   41.70    4.10
 -17  -2  13    0.30    4.00
 -17  -2  13    0.60    3.50
 -17  -2  12   32.00    7.40
 -17  -2  12   43.40    9.10
 -17  -2  11   -1.10    2.80
 -17  -2  11   -3.10    2.80
 -17  -2  10  112.19   12.70
 -17  -2  10  102.89   12.00
 -17  -2   9   -3.00    2.20
 -17  -2   9   -2.10    2.40
  17  -2  -9   -2.90    3.00
 -17  -2   8   77.19    9.30
  17  -2  -8   75.49   11.30
  17  -2  -7   -3.80    2.70
 -17  -2   7   -0.20    2.30
 -17  -2   6  320.87   15.40
  17  -2  -6  298.87   17.40
  17  -2  -5    0.00    2.60
 -17  -2   5    1.50    2.30
  17  -2  -4   31.30    6.30
 -17  -2   4   34.90    5.40
 -17  -2   3    0.40    1.80
  17  -2  -3   -2.50    2.20
 -17  -2   2   53.39    6.50
  17  -2  -2   68.19    8.30
 -17  -2   2   63.79    7.10
 -17  -2   1    2.50    2.10
 -17  -2   1   -0.70    1.30
  17  -2  -1    1.00    2.40
  17  -2   0   39.10    6.10
 -17  -2   0   36.10    5.60
 -17  -2   0   37.30    5.30
 -17  -2  -1   -1.50    1.60
  17  -2   1   -1.20    1.80
 -17  -2  -2   13.20    3.90
  17  -2   2   11.90    3.80
 -17  -2  -3    1.00    2.40
  17  -2   3   -2.60    1.60
  17  -2   4  499.95   20.30
 -17  -2  -4  473.75   21.00
 -17  -2  -5    1.30    2.80
  17  -2   5   -1.50    2.10
 -17  -2  -6  166.48   15.60
  17  -2   6  178.08   12.10
  17  -2   7   -1.70    2.20
 -17  -2  -7   -3.00    2.70
 -17  -2  -8   57.69   10.10
  17  -2   8   63.39    9.40
 -17  -2  -9   -5.70    2.50
  17  -2   9    3.00    3.30
  17  -2  10   11.50    5.10
 -17  -2 -10   28.30    8.10
  17  -2  11    2.90    4.10
  17  -2  12    7.10    5.10
  17  -2  13   -0.30    4.00
 -17  -3  12   54.49    9.60
 -17  -3  12   30.00    7.30
 -17  -3  11   -5.90    2.50
 -17  -3  11    4.70    3.80
 -17  -3  10   15.20    5.20
 -17  -3  10   23.50    6.00
  17  -3 -10   18.80    7.30
  17  -3  -9    0.40    3.80
 -17  -3   9   -0.40    2.60
  17  -3  -8    3.30    4.20
 -17  -3   8   -0.70    2.20
  17  -3  -7    1.80    3.80
 -17  -3   7    3.20    2.80
 -17  -3   6    2.50    2.40
  17  -3  -6    1.40    3.30
  17  -3  -5   -3.60    2.20
 -17  -3   5   -0.80    2.00
 -17  -3   4  337.57   15.00
  17  -3  -4  345.97   18.50
  17  -3  -3    4.00    3.80
 -17  -3   3    0.00    1.80
  17  -3  -2  464.15   20.80
 -17  -3   2  442.46   17.40
 -17  -3   1   -1.50    1.50
  17  -3  -1    2.60    2.80
 -17  -3   0    5.90    3.10
  17  -3   0    0.00    2.50
 -17  -3  -1   -1.10    1.80
  17  -3   1    2.10    2.50
 -17  -3  -2   14.30    4.20
  17  -3   2   12.00    4.10
  17  -3   3   -1.60    2.20
 -17  -3  -3    4.30    2.80
  17  -3   4   28.50    6.00
 -17  -3  -4   17.90    5.10
 -17  -3  -5    0.40    3.00
  17  -3   5   -2.00    2.30
 -17  -3  -6  635.24   28.00
  17  -3   6  607.94   25.20
  17  -3   7   -1.60    2.50
 -17  -3  -7    0.00    3.50
 -17  -3  -8    3.40    4.20
  17  -3   8    2.70    3.50
 -17  -3  -9    1.10    4.10
  17  -3   9   -1.60    3.00
 -17  -3 -10    2.60    4.80
  17  -3  10   -4.40    2.70
  17  -3  11    6.10    4.80
 -17  -3 -11    2.30    5.10
 -17  -3 -12   24.00   11.30
  17  -3  12   17.10    6.70
 -17  -4  10   35.10    6.70
  17  -4 -10   34.60    9.90
  17  -4  -9    4.60    5.80
 -17  -4   9   -1.10    2.50
  17  -4  -8    9.60    5.50
 -17  -4   8   -0.90    2.30
 -17  -4   7    0.70    2.20
  17  -4  -7    1.20    3.70
  17  -4  -6    5.80    4.40
 -17  -4   6    8.30    3.10
  17  -4  -5    2.20    3.60
 -17  -4   5   -1.10    1.80
 -17  -4   4  112.39    8.10
  17  -4  -4  146.79   15.00
  17  -4  -3   -1.50    3.20
 -17  -4   3   -1.10    1.50
  17  -4  -2    2.20    3.20
 -17  -4   2    1.00    1.80
  17  -4  -1   -0.30    2.60
 -17  -4   1    0.20    2.20
 -17  -4   0    2.70    2.40
  17  -4   0    2.80    3.10
 -17  -4  -1   -2.10    2.10
  17  -4   1   -0.90    2.30
  17  -4   2    3.90    3.00
 -17  -4  -2    0.10    2.50
 -17  -4  -3   -3.00    2.00
  17  -4   3    0.00    2.70
 -17  -4  -4    3.70    3.60
  17  -4   4   -0.60    2.80
 -17  -4  -5   -2.00    3.00
  17  -4   5   -0.70    2.50
 -17  -4  -6   -2.60    3.20
  17  -4   6   -2.40    2.40
  17  -4   7    1.70    3.10
 -17  -4  -7    1.80    3.90
  17  -4   8    2.00    3.70
 -17  -4  -8    6.40    4.90
  17  -4   9   -7.30    2.70
 -17  -4  -9    2.20    4.50
  17  -4  10   16.30    5.90
 -17  -4 -10    9.40    6.50
  17  -5  -6   51.99   10.10
 -17  -5   6   44.40    5.80
 -17  -5   5    0.30    2.20
  17  -5  -5    1.50    4.30
  17  -5  -4   48.20    9.30
 -17  -5   4   38.70    5.30
  17  -5  -3   -4.60    2.40
 -17  -5   3    1.30    2.10
 -17  -5   2    2.00    2.20
  17  -5  -2    2.80    3.70
 -17  -5   1    0.30    2.30
  17  -5  -1    0.10    3.10
 -17  -5   0    4.30    3.00
  17  -5   0    8.00    4.10
 -17  -5  -1   -0.60    2.70
  17  -5   1    0.20    2.90
 -17  -5  -2   18.00    5.30
  17  -5   2   17.40    4.90
  17  -5   3    2.00    3.10
 -17  -5  -3    0.60    3.20
  17  -5   4   35.30    6.90
 -17  -5  -4   41.50    8.10
  17  -5   5    3.00    3.40
 -17  -5  -5    6.50    4.40
 -17  -5  -6    8.60    5.10
  17  -5   6   11.10    4.40
 -18   0  12   30.70    7.80
 -18   0  12   20.00    7.00
 -18   0  11   -2.20    3.20
 -18   0  11   -1.50    3.80
 -18   0  10   -2.10    2.90
 -18   0  10   -3.70    2.70
 -18   0   9    1.40    3.00
 -18   0   8  256.57   15.60
 -18   0   7   -0.30    2.50
  18   0  -6   -1.20    1.50
 -18   0   6   -3.30    1.80
  18   0  -5   -0.80    1.90
 -18   0   5    2.80    2.60
  18   0  -5   -1.20    1.20
  18   0  -4 1382.46   35.90
  18   0  -4 1393.06   41.30
 -18   0   4 1393.66   41.60
  18   0  -3    1.00    2.00
  18   0  -3    0.40    1.20
 -18   0   3   -1.70    1.80
 -18   0   2    1.20    2.00
  18   0  -2    4.40    2.50
  18   0  -2    0.40    1.00
  18   0  -1   -1.20    0.80
  18   0  -1   -1.20    1.50
 -18   0   1    3.00    2.20
  18   0   0    1.70    2.10
  18   0   0    4.70    1.50
 -18   0   0    4.60    2.60
  18   0   1    0.30    1.00
 -18   0  -1   -0.80    1.60
  18   0   1   -1.00    1.50
  18   0   2   -0.30    1.70
 -18   0  -2   -0.90    1.70
  18   0   2    3.00    1.30
  18   0   3   -0.30    1.00
 -18   0  -3    0.70    2.20
  18   0   3   -1.70    1.80
  18   0   4    1.30    2.30
 -18   0  -4    3.10    3.00
  18   0   5    0.40    2.30
 -18   0  -5    1.20    2.40
 -18   0  -6   -2.20    2.00
  18   0   6    2.40    2.40
  18   0   7    2.50    2.90
 -18   0  -7    0.90    2.90
  18   0   8   85.39   10.10
  18   0   9    0.50    3.30
 -18  -1  14   -0.80    4.90
 -18  -1  14   -1.80    3.70
 -18  -1  13    2.20    4.90
 -18  -1  13   -0.40    3.90
 -18  -1  12   -0.80    3.20
 -18  -1  12   -3.80    3.50
 -18  -1  11    1.60    3.30
 -18  -1  11    3.40    3.90
 -18  -1  10    4.50    3.90
 -18  -1  10    6.30    4.30
 -18  -1   9   -0.40    2.60
 -18  -1   9   -0.90    2.40
 -18   1   8   92.69   11.10
 -18  -1   8   81.59   10.00
 -18   1   7   -5.50    2.10
 -18  -1   7   -1.40    2.40
  18  -1  -7   -5.00    2.40
  18   1  -6    0.80    1.50
 -18   1   6    1.00    2.60
 -18  -1   6   -0.10    2.20
  18  -1  -6    4.30    3.40
 -18   1   5   -1.40    2.00
  18   1  -5   -1.00    1.10
  18  -1  -5   -0.30    2.40
 -18  -1   5   -0.80    1.90
  18   1  -4   65.79    4.90
 -18   1   4   73.89    8.90
  18  -1  -4   57.29    8.00
 -18  -1   4   46.20    6.40
 -18   1   3   -0.50    2.00
  18   1  -3   -0.70    0.80
 -18  -1   3   -1.50    1.50
  18  -1  -3    4.00    2.70
  18   1  -2  272.37    9.30
  18   1  -2  275.97   12.40
 -18   1   2  270.37   13.80
 -18  -1   2  275.57   13.50
  18  -1  -2  303.27   14.80
  18  -1  -2  286.47   10.40
  18   1  -1    0.00    0.90
 -18   1   1   -1.90    2.00
  18   1  -1    0.00    1.60
  18  -1  -1   -1.20    1.10
 -18  -1   1   -0.30    1.90
  18  -1  -1    1.10    2.00
  18   1   0  509.95   18.40
 -18   1   0  526.05   20.10
  18  -1   0  536.05   15.60
  18  -1   0  523.75   20.30
 -18  -1   0  500.35   19.70
  18   1   1    0.40    1.50
 -18   1  -1   -2.30    1.50
 -18  -1  -1    0.90    1.90
  18  -1   1   -0.60    0.90
  18  -1   1    1.50    2.20
  18   1   2  149.59    9.10
 -18   1  -2  180.98   10.80
  18  -1   2  157.88   10.40
 -18  -1  -2  166.38   10.60
  18  -1   2  163.48    6.90
  18   1   3    0.30    1.60
 -18   1  -3    0.00    2.10
  18  -1   3   -0.10    1.90
  18  -1   3    1.90    1.20
 -18  -1  -3   -0.70    2.40
  18   1   4   -0.30    1.70
 -18   1  -4    1.50    2.30
  18  -1   4    0.10    2.20
  18  -1   4    0.50    1.20
 -18  -1  -4    0.10    2.30
  18  -1   5    1.10    2.20
  18  -1   5   -1.20    0.90
 -18  -1  -5   -0.20    2.40
 -18  -1  -6    3.00    3.10
  18  -1   6    0.80    2.40
  18  -1   6    4.10    1.60
  18  -1   7   -1.90    2.00
  18  -1   7   -0.10    1.20
 -18  -1  -7   -0.30    2.90
  18  -1   8    8.40    2.10
  18  -1   8    6.90    3.80
 -18  -1  -8    7.70    4.80
  18  -1   9   -2.10    2.60
 -18  -1  -9   -2.20    4.00
  18  -1   9    1.50    1.30
  18  -1  10    6.30    4.40
  18  -1  10   -0.80    1.20
  18  -1  11    2.50    3.90
  18  -1  11   -2.10    1.20
  18  -1  12   97.99    5.60
  18  -1  12   80.69   11.80
  18  -1  13   -1.80    1.40
  18  -1  14    3.20    1.80
 -18  -2  13    4.70    4.30
 -18  -2  13   -4.10    3.50
 -18  -2  12   54.89    9.60
 -18  -2  12   51.59    9.90
 -18  -2  11    1.10    3.50
 -18  -2  11    3.30    3.90
 -18  -2  10   28.10    6.90
 -18  -2  10   19.40    5.70
 -18  -2   9   -0.40    2.80
  18  -2  -8    6.50    4.70
 -18  -2   8   15.10    4.60
 -18  -2   7   -2.10    2.00
  18  -2  -7   -1.60    2.90
 -18  -2   6  183.08   11.80
  18  -2  -6  212.88   14.50
 -18  -2   5   -2.70    1.80
  18  -2  -5   -0.30    2.90
  18  -2  -4    2.00    3.10
 -18  -2   4    0.50    2.30
 -18  -2   3   -1.20    1.60
  18  -2  -3    0.90    2.30
  18  -2  -2   29.30    5.80
 -18  -2   2   26.20    4.80
  18  -2  -1    0.10    2.60
 -18  -2   1   -0.50    1.90
  18  -2   0   44.50    6.70
 -18  -2   0   62.49    7.30
  18  -2   1    1.40    2.20
 -18  -2  -1   -2.10    1.80
  18  -2   2   16.10    4.40
 -18  -2  -2   12.60    4.10
 -18  -2  -3   -2.80    2.00
  18  -2   3   -0.70    2.30
 -18  -2  -4  183.78   12.40
  18  -2   4  164.78   11.20
 -18  -2  -5   -1.20    2.80
  18  -2   5    0.50    2.50
 -18  -2  -6   41.40    7.70
  18  -2   6   51.29    8.00
  18  -2   7    0.00    2.60
 -18  -2  -7   -2.80    2.90
 -18  -2  -8  190.98   18.30
  18  -2   8  219.48   14.40
  18  -2   9   -1.10    2.90
 -18  -2  -9   -2.20    3.80
 -18  -2 -10   97.79   14.20
  18  -2  10   92.99   12.00
  18  -2  11   -3.80    3.10
  18  -2  12   -0.80    3.70
  18  -2  13    2.10    4.70
 -18  -3  12   25.20    6.80
 -18  -3  12   20.50    6.50
 -18  -3  11    2.90    3.50
 -18  -3  10    2.50    3.00
 -18  -3   9   -0.30    2.80
  18  -3  -9    8.60    5.40
 -18  -3   8    5.80    3.30
  18  -3  -8    6.60    4.70
  18  -3  -7    0.70    3.70
 -18  -3   7    1.00    2.50
 -18  -3   6    5.90    3.00
  18  -3  -6   15.60    5.50
 -18  -3   5    0.00    2.20
  18  -3  -5    1.80    3.20
 -18  -3   4  152.28    9.90
  18  -3  -4  173.58   13.10
 -18  -3   3   -0.90    1.90
  18  -3  -3    1.70    3.20
  18  -3  -2   32.00    6.70
 -18  -3   2   35.90    5.70
  18  -3  -1   -0.40    2.40
 -18  -3   1    2.70    2.20
  18  -3   0  432.46   19.40
 -18  -3   0  383.76   17.10
 -18  -3  -1   -0.10    2.20
  18  -3   1   -0.40    2.40
  18  -3   2   20.00    5.20
 -18  -3  -2   19.30    4.80
  18  -3   3   -1.20    2.30
 -18  -3  -3   -0.40    2.20
  18  -3   4   77.99    9.20
 -18  -3  -4   69.39    9.50
  18  -3   5    0.80    2.80
 -18  -3  -5   -1.80    2.60
 -18  -3  -6  330.27   19.30
  18  -3   6  309.07   17.10
  18  -3   7    1.50    3.20
 -18  -3  -7   -0.20    3.10
  18  -3   8  126.09   13.70
 -18  -3  -8  132.59   15.90
  18  -3   9    0.10    3.30
 -18  -3  -9    5.10    4.60
  18  -3  10    3.50    4.60
 -18  -3 -10    7.60    5.90
 -18  -3 -11    0.30    4.50
  18  -3  11   -0.90    3.70
  18  -4  -9    2.00    4.80
 -18  -4   9   -1.40    2.50
 -18  -4   8   52.29    7.40
  18  -4  -8   51.29   10.60
 -18  -4   7    1.80    2.50
  18  -4  -7   -1.10    3.90
 -18  -4   6    7.10    3.30
  18  -4  -6   10.70    5.40
 -18  -4   5    0.90    2.30
  18  -4  -5    0.50    3.40
 -18  -4   4    1.60    2.20
  18  -4  -4   -1.10    3.20
  18  -4  -3   -1.60    2.90
 -18  -4   3   -0.50    1.90
 -18  -4   2   -1.10    1.90
  18  -4  -2    0.60    3.10
 -18  -4   1    0.00    2.00
  18  -4  -1   -0.70    2.90
 -18  -4   0   31.70    5.80
  18  -4   0   27.30    6.20
  18  -4   1   -0.70    2.60
 -18  -4  -1    3.30    2.90
  18  -4   2   39.60    7.20
 -18  -4  -2   45.90    7.40
 -18  -4  -3    1.50    3.00
  18  -4   3   -2.00    2.50
 -18  -4  -4    1.90    3.30
  18  -4   4    0.60    2.60
 -18  -4  -5   -2.60    3.10
  18  -4   5    2.80    3.30
 -18  -4  -6   40.90    9.20
  18  -4   6   42.60    7.70
 -18  -4  -7   -1.80    2.90
  18  -4   7    1.10    3.30
 -18  -4  -8    9.00    6.10
  18  -4   8    1.40    3.40
 -18  -4  -9    1.70    4.80
  18  -4   9   -2.20    3.10
  18  -5  -6   27.20    7.90
 -18  -5   6   39.30    5.80
  18  -5  -5    3.30    4.30
 -18  -5   5    0.50    2.30
 -18  -5   4   20.50    4.40
  18  -5  -4   18.50    6.60
  18  -5  -3   -1.00    3.10
 -18  -5   3    0.10    2.40
  18  -5  -2    7.50    4.30
 -18  -5   2    0.50    2.30
 -18  -5   1    1.80    2.60
  18  -5  -1   -0.90    3.10
 -18  -5   0   32.50    5.90
  18  -5   0   31.20    7.00
  18  -5   1   -2.30    2.60
 -18  -5  -1    0.40    2.80
 -18  -5  -2   -1.90    2.70
  18  -5   2    0.10    3.00
 -18  -5  -3    0.00    3.10
  18  -5   3   -1.40    2.60
  18  -5   4   22.50    5.70
 -18  -5  -4   28.70    7.20
 -18  -5  -5    6.10    4.20
  18  -5   5   -1.90    2.90
 -19   0  12    0.10    3.60
 -19   0  12   -4.90    2.90
 -19   0  11    2.10    3.80
 -19   0  10   39.20    8.20
 -19   0   9    0.90    3.10
 -19   0   8    2.30    3.40
 -19   0   7    1.00    2.90
  19   0  -6  143.89    7.90
 -19   0   6  168.18   11.90
  19   0  -5    1.30    1.50
 -19   0   5    1.90    2.80
  19   0  -5   -0.10    2.10
 -19   0   4   -3.30    1.80
  19   0  -4   -2.10    1.90
  19   0  -4    0.60    1.30
  19   0  -3    1.30    1.30
  19   0  -3   -0.20    2.20
 -19   0   3    0.50    2.00
  19   0  -2  738.23   25.40
 -19   0   2  748.63   26.10
  19   0  -2  727.63   20.70
  19   0  -1   -1.20    1.00
  19   0  -1   -0.70    1.60
 -19   0   1   -2.70    1.50
  19   0   0   -0.70    0.90
  19   0   0   -1.70    1.70
 -19   0   0    0.80    2.20
  19   0   1   -1.60    1.40
 -19   0  -1    0.00    2.20
  19   0   1    0.00    1.00
  19   0   2  660.43   23.60
 -19   0  -2  657.73   24.60
  19   0   2  704.93   19.00
 -19   0  -3   -1.00    2.20
  19   0   3    3.10    2.40
  19   0   3    0.10    1.10
 -19   0  -4    1.60    2.30
  19   0   4   -2.60    1.70
  19   0   5    0.30    2.40
 -19   0  -5    1.20    2.70
  19   0   6  131.69   10.20
 -19   0  -6  144.79   13.40
 -19   0  -7   -2.60    2.70
  19   0   7    0.30    2.30
  19   0   8    0.80    2.50
 -19  -1  13    3.60    4.40
 -19  -1  13   -3.90    3.90
 -19  -1  12   -1.40    3.40
 -19  -1  12    0.40    4.00
 -19  -1  11   -2.00    3.30
 -19  -1  11    1.30    3.80
 -19  -1  10    2.90    3.50
 -19  -1   9   -2.20    2.40
 -19   1   8  184.48   17.50
 -19  -1   8  182.18   13.10
 -19   1   7   -0.30    2.70
  19  -1  -7   -1.00    3.10
 -19  -1   7    2.60    3.00
  19   1  -6  283.97   11.10
 -19   1   6  282.17   15.80
 -19  -1   6  311.57   16.00
  19  -1  -6  250.67   15.50
  19   1  -5    0.00    1.20
 -19   1   5   -3.60    2.00
 -19  -1   5   -0.30    2.40
  19  -1  -5    0.70    2.80
  19   1  -4    2.50    1.50
 -19   1   4    0.20    2.40
  19  -1  -4    1.80    2.70
 -19  -1   4    7.00    3.60
  19   1  -3   -0.10    1.00
 -19   1   3   -0.60    2.20
  19  -1  -3   -1.50    2.00
  19  -1  -3   -1.40    1.10
 -19  -1   3   -1.10    2.00
  19   1  -2  207.28    7.70
 -19   1   2  217.08   12.40
  19  -1  -2  207.48   12.30
 -19  -1   2  194.58   11.60
  19  -1  -2  198.88    8.50
 -19   1   1   -1.10    2.10
  19   1  -1    1.60    1.80
  19   1  -1   -1.70    0.80
  19  -1  -1   -0.30    1.10
  19  -1  -1    0.40    2.00
 -19  -1   1    0.40    2.00
 -19   1   0   95.09    9.60
  19   1   0   79.59    7.70
  19  -1   0   87.59    9.00
 -19  -1   0   94.09    9.40
  19  -1   0   83.49    5.00
  19   1   1   -0.40    1.70
 -19   1  -1    0.00    2.00
  19  -1   1    1.80    1.30
 -19  -1  -1    0.80    2.20
  19  -1   1   -2.90    1.60
 -19   1  -2    3.50    2.60
  19   1   2   -0.70    1.80
 -19  -1  -2    0.20    2.40
  19  -1   2    1.40    2.30
  19  -1   2    2.00    1.40
 -19   1  -3    0.40    1.90
  19   1   3    2.90    2.40
  19  -1   3   -0.90    2.00
  19  -1   3    0.20    1.10
 -19  -1  -3   -5.30    1.90
 -19   1  -4    2.80    2.80
  19  -1   4    0.50    1.20
  19  -1   4    2.20    2.30
 -19  -1  -4    0.50    2.70
  19  -1   5    0.30    1.20
  19  -1   5   -0.10    2.40
 -19  -1  -5    0.40    2.70
  19  -1   6  144.79   11.00
  19  -1   6  151.78    6.70
 -19  -1  -6  147.29   13.90
 -19  -1  -7   -1.40    2.90
  19  -1   7    0.40    1.30
  19  -1   7   -1.00    2.20
 -19  -1  -8   12.30    5.60
  19  -1   8   20.20    3.10
  19  -1   8   24.30    6.10
  19  -1   9    1.10    1.50
 -19  -1  -9    0.90    4.10
  19  -1   9   -0.40    3.00
  19  -1  10  191.28   14.60
  19  -1  10  197.38    8.30
  19  -1  11   -1.20    1.30
  19  -1  11   -7.10    3.10
  19  -1  12   17.20    6.40
  19  -1  12   17.00    2.90
  19  -1  13   -0.80    1.40
 -19  -2  13   -0.20    4.00
 -19  -2  13    1.40    3.80
 -19  -2  12   28.00    7.30
 -19  -2  12   27.90    7.70
 -19  -2  11   -0.90    3.70
 -19  -2  11    1.10    3.60
 -19  -2  10    6.50    4.50
 -19  -2   9   -2.30    2.30
  19  -2  -8    7.20    4.70
 -19  -2   8   14.40    4.80
  19  -2  -7   -1.60    3.00
 -19  -2   7    1.10    2.40
  19  -2  -6   -0.90    3.40
 -19  -2   6   -0.20    2.10
 -19  -2   5   -1.80    2.00
  19  -2  -5   -1.60    2.60
  19  -2  -4  154.58   14.50
 -19  -2   4  135.49    9.80
  19  -2  -3   -0.70    2.00
 -19  -2   3    0.30    1.90
  19  -2  -2  141.09   12.80
 -19  -2   2  139.89    9.50
  19  -2  -1   -2.70    2.10
 -19  -2   1    0.00    2.10
  19  -2   0    1.10    2.60
 -19  -2   0    4.40    2.60
 -19  -2  -1    0.70    2.20
  19  -2   1   -2.60    1.60
  19  -2   2  181.58   11.70
 -19  -2  -2  167.28   11.40
  19  -2   3   -2.90    1.80
 -19  -2  -3    5.00    3.20
 -19  -2  -4   -0.70    2.50
  19  -2   4    2.80    2.80
  19  -2   5    5.20    3.20
 -19  -2  -5   -1.00    2.60
 -19  -2  -6   14.10    5.10
  19  -2   6   14.20    4.70
  19  -2   7    0.90    3.20
 -19  -2  -7    3.90    3.80
  19  -2   8   91.69   11.20
 -19  -2  -8   78.79   12.10
 -19  -2  -9    3.60    5.10
  19  -2   9   -3.70    2.50
 -19  -2 -10    4.10    4.80
  19  -2  10   10.70    5.10
  19  -2  11   -0.40    3.60
  19  -2  12    6.40    5.40
  19  -2  13    9.40    5.50
 -19  -3  11    0.70    3.40
 -19  -3  10    3.20    3.40
  19  -3  -9   -3.00    4.10
 -19  -3   9   -1.50    2.10
  19  -3  -8   39.40    9.30
 -19  -3   8   27.60    6.10
  19  -3  -7   -0.70    3.20
 -19  -3   7    0.30    2.30
 -19  -3   6   71.99    8.50
  19  -3  -6   59.69   10.00
 -19  -3   5   -3.90    1.50
  19  -3  -5    0.90    3.00
 -19  -3   4    2.10    2.20
  19  -3  -4   -0.70    3.30
  19  -3  -3    1.80    3.20
 -19  -3   3    2.30    2.30
 -19  -3   2   -1.10    1.80
  19  -3  -2   -3.60    2.20
 -19  -3   1   -1.00    1.70
  19  -3  -1   -1.00    2.50
 -19  -3   0    8.80    3.40
  19  -3   0   19.20    5.20
 -19  -3  -1    0.40    2.20
  19  -3   1   -2.10    2.00
  19  -3   2   25.20    5.60
 -19  -3  -2   35.70    6.50
  19  -3   3    1.10    2.90
 -19  -3  -3   -0.60    2.50
 -19  -3  -4  110.19   12.00
  19  -3   4  113.49   11.50
  19  -3   5   -2.40    2.40
 -19  -3  -5   -0.90    2.70
 -19  -3  -6    2.10    3.50
  19  -3   6   -0.40    2.80
  19  -3   7   -1.90    2.80
 -19  -3  -7    1.50    3.60
 -19  -3  -8    1.50    4.30
  19  -3   8    4.60    3.90
  19  -3   9   -2.50    2.80
 -19  -3  -9   -3.60    3.60
  19  -3  10    6.50    5.40
 -19  -3 -10   20.70    7.60
  19  -3  11   -4.70    3.70
 -19  -3 -11    0.10    4.50
 -19  -4   9   -1.10    2.80
  19  -4  -9   17.50    7.10
  19  -4  -8    8.30    5.40
 -19  -4   8    0.20    2.50
 -19  -4   7   -2.50    2.20
  19  -4  -7    2.40    4.50
 -19  -4   6    3.00    2.90
  19  -4  -6    4.10    4.50
  19  -4  -5    6.50    4.70
 -19  -4   5   -2.10    2.00
 -19  -4   4   64.29    7.50
  19  -4  -4   66.89   10.30
  19  -4  -3    2.10    3.70
 -19  -4   3   -0.20    2.10
  19  -4  -2   22.90    6.30
 -19  -4   2   20.00    4.50
 -19  -4   1   -1.60    1.90
  19  -4  -1    0.20    3.10
  19  -4   0    0.60    2.80
 -19  -4   0    3.80    2.90
 -19  -4  -1   -2.60    1.90
  19  -4   1    2.00    2.90
  19  -4   2   55.89    8.40
 -19  -4  -2   58.19    8.40
  19  -4   3    0.50    2.80
 -19  -4  -3   -0.40    2.80
 -19  -4  -4   -1.70    3.00
  19  -4   4    3.20    3.30
  19  -4   5   -1.60    2.60
 -19  -4  -5   -2.00    3.00
 -19  -4  -6    8.20    5.60
  19  -4   6   18.80    5.70
  19  -4   7    0.00    3.20
 -19  -4  -7   -0.80    3.80
  19  -4   8   -5.30    2.60
 -19  -4  -8    6.10    5.40
 -19  -4  -9    7.20    6.10
  19  -4   9    1.80    4.00
  19  -5  -5    1.00    4.00
 -19  -5   5   -1.70    2.00
 -19  -5   4    3.30    2.90
  19  -5  -4    2.40    4.10
 -19  -5   3    0.60    2.20
  19  -5  -3   -3.30    3.20
 -19  -5   2   20.30    4.60
  19  -5  -2   22.60    7.00
  19  -5  -1   -0.90    3.10
 -19  -5   1   -1.10    2.40
 -19  -5   0   18.70    4.80
  19  -5   0   20.30    5.90
 -19  -5  -1   -2.00    2.40
  19  -5   1    1.10    3.20
 -19  -5  -2    2.00    3.60
  19  -5   2    3.90    3.70
 -19  -5  -3   -1.60    3.20
  19  -5   3    4.30    3.60
 -19  -5  -4    8.60    4.70
  19  -5   4   13.20    4.80
  19  -5   5    2.20    3.10
 -19  -5  -5    2.30    3.90
 -20   0  12  104.19   16.20
 -20   0  11    0.60    3.50
 -20   0  10   -0.80    3.90
 -20   0   9    1.10    3.20
 -20   0   8  310.07   17.90
 -20   0   7   -1.70    2.50
  20   0  -6   -0.20    1.60
 -20   0   6    3.00    3.00
 -20   0   5    0.40    2.30
  20   0  -5   -2.00    1.40
  20   0  -4  411.76   14.20
 -20   0   4  435.26   19.30
  20   0  -4  401.56   18.30
 -20   0   3    2.90    2.70
  20   0  -3    0.60    1.40
  20   0  -3    3.10    2.60
  20   0  -2    3.20    2.50
  20   0  -2    1.40    1.30
 -20   0   2   -1.70    1.60
  20   0  -1   -0.40    1.10
  20   0  -1   -0.70    1.80
 -20   0   1    0.40    2.00
  20   0   0   27.20    5.10
  20   0   0   19.60    2.70
 -20   0   0   23.60    4.90
  20   0   1    1.50    1.20
  20   0   1    1.10    2.00
 -20   0  -1    2.60    2.30
  20   0   2    2.30    2.20
 -20   0  -2   -0.10    2.20
  20   0   2    1.50    1.30
 -20   0  -3   -0.90    1.90
  20   0   3   -0.80    1.00
  20   0   3   -0.10    1.90
  20   0   4  190.58   11.90
  20   0   4  217.48    8.40
 -20   0  -4  200.68   12.90
  20   0   5    1.30    2.50
 -20   0  -5    1.40    2.60
 -20   0  -6   -0.30    2.80
  20   0   6    1.30    2.80
  20   0   7   -2.30    2.30
  20   0   8    1.90    3.20
 -20  -1  13   -2.80    4.00
 -20  -1  13   -5.10    3.10
 -20  -1  12    9.40    5.00
 -20  -1  11   -2.40    3.60
 -20  -1  10    1.80    3.50
 -20  -1   9    0.60    3.20
 -20  -1   8   30.90    6.60
 -20   1   7    3.90    3.60
 -20  -1   7   -2.60    2.00
 -20   1   6   44.60    7.70
  20  -1  -6   39.90    7.40
 -20  -1   6   45.90    7.50
 -20   1   5   -0.50    2.40
  20   1  -5   -0.10    1.30
  20  -1  -5   -1.60    2.70
 -20  -1   5   -1.90    1.70
  20   1  -4    2.40    1.50
 -20   1   4   -0.20    2.50
 -20  -1   4    2.50    2.90
  20  -1  -4   -1.20    2.40
  20   1  -3   -0.10    0.90
 -20   1   3    3.30    2.90
  20  -1  -3   -1.90    1.80
  20  -1  -3    1.90    1.60
 -20  -1   3    0.70    2.10
  20   1  -2   73.29    4.40
 -20   1   2   77.79    8.80
  20  -1  -2   94.59   10.30
  20  -1  -2   76.49    6.00
 -20  -1   2   48.40    6.80
  20   1  -1    0.40    1.10
 -20   1   1   -1.60    2.00
  20  -1  -1   -0.50    1.20
 -20  -1   1   -1.40    1.90
  20  -1  -1    0.30    2.20
 -20   1   0   29.10    5.50
  20   1   0   17.20    5.20
  20  -1   0   15.10    2.70
  20  -1   0   21.40    4.80
 -20  -1   0   13.80    4.10
 -20   1  -1   -0.90    2.10
  20   1   1    0.40    1.80
 -20  -1  -1   -2.10    1.90
  20  -1   1    0.50    2.00
  20  -1   1   -0.60    1.20
 -20   1  -2  427.66   18.80
  20   1   2  425.86   20.20
 -20  -1  -2  414.76   18.80
  20  -1   2  441.36   18.90
  20  -1   2  443.66   13.80
 -20   1  -3    2.10    2.70
  20  -1   3    0.60    1.30
  20  -1   3    0.10    2.60
 -20  -1  -3    1.30    2.80
  20  -1   4   -0.90    2.00
  20  -1   4    0.80    1.40
 -20  -1  -4    3.20    3.00
  20  -1   5   -2.20    2.20
  20  -1   5    0.70    1.30
 -20  -1  -5   -1.60    2.30
  20  -1   6    1.40    1.30
  20  -1   6   -0.40    2.50
 -20  -1  -6    3.40    3.20
  20  -1   7   -1.20    2.50
  20  -1   7   -1.70    1.10
 -20  -1  -7   -1.20    2.50
  20  -1   8   26.60    6.30
  20  -1   8   29.40    3.50
 -20  -1  -8   18.80    6.10
  20  -1   9    1.70    1.60
  20  -1   9    2.80    3.70
  20  -1  10    0.20    1.40
  20  -1  10   -4.30    3.10
  20  -1  11   -1.50    1.20
  20  -1  11    3.00    4.00
  20  -1  12   45.50    4.70
  20  -1  13    0.20    1.50
 -20  -2  12    3.00    4.40
 -20  -2  11   -1.30    3.20
 -20  -2  10    1.80    3.70
 -20  -2   9   -1.20    2.70
  20  -2  -8   11.50    5.50
 -20  -2   8   31.10    6.50
 -20  -2   7   -0.70    2.30
  20  -2  -7   -1.40    2.70
 -20  -2   6  158.48   11.40
  20  -2  -6  147.59   14.80
 -20  -2   5   -0.10    2.30
  20  -2  -5   -2.70    2.70
 -20  -2   4   30.60    5.70
  20  -2  -4   35.40    7.40
 -20  -2   3   -0.20    2.00
  20  -2  -3   -3.30    2.20
 -20  -2   2   49.99    7.00
  20  -2  -2   40.20    7.10
 -20  -2   1    0.80    2.30
  20  -2  -1    1.10    2.40
  20  -2   0   30.90    6.30
 -20  -2   0   16.50    4.20
 -20  -2  -1   -1.50    2.10
  20  -2   1   -1.30    2.10
  20  -2   2  124.39   11.70
 -20  -2  -2  132.99   12.30
  20  -2   3   -1.40    2.10
 -20  -2  -3    1.60    2.70
 -20  -2  -4  157.48   12.10
  20  -2   4  162.38   11.50
  20  -2   5   -0.10    2.40
  20  -2   5    0.20    1.00
 -20  -2  -5    1.20    2.60
  20  -2   6    8.60    1.50
 -20  -2  -6    7.10    4.40
  20  -2   6    5.60    3.50
  20  -2   7    4.00    3.40
  20  -2   7    1.00    0.90
 -20  -2  -7   -0.30    3.30
  20  -2   8   56.59    9.30
 -20  -2  -8   41.80    9.30
 -20  -2  -9   11.40    6.00
  20  -2   9    0.20    3.20
  20  -2  10    2.70    4.20
 -20  -2 -10    3.00    4.90
  20  -2  11   -4.10    3.40
  20  -2  12    8.00    5.30
 -20  -3  11    0.60    3.60
 -20  -3  10   12.20    4.80
  20  -3  -9   -3.10    3.10
 -20  -3   9    5.60    3.50
  20  -3  -8   -4.60    3.30
 -20  -3   8    2.50    3.10
  20  -3  -7   -0.70    2.90
 -20  -3   7   -0.90    2.40
  20  -3  -6   10.50    5.60
 -20  -3   6   10.20    4.00
 -20  -3   5    0.10    2.20
  20  -3  -5    1.30    3.40
  20  -3  -4   35.70    7.70
 -20  -3   4   42.40    6.50
  20  -3  -3   -0.80    2.50
 -20  -3   3   -0.70    2.10
 -20  -3   2  337.17   15.90
  20  -3  -2  333.77   18.30
 -20  -3   1    0.90    2.20
  20  -3  -1   -0.40    2.80
  20  -3   0   91.89   10.70
 -20  -3   0   89.99    9.50
  20  -3   1   -0.80    2.40
 -20  -3  -1    1.40    2.60
 -20  -3  -2   14.20    4.40
  20  -3   2    5.90    3.60
 -20  -3  -3   -2.80    2.00
  20  -3   3   -2.10    2.40
  20  -3   4  221.38   14.20
 -20  -3  -4  213.58   14.40
 -20  -3  -5   -1.40    3.00
  20  -3   5    2.10    3.40
  20  -3   6    6.20    4.10
 -20  -3  -6    5.80    4.70
  20  -3   7    0.10    3.20
 -20  -3  -7    1.00    4.10
  20  -3   8    6.20    4.70
 -20  -3  -8    6.50    5.20
  20  -3   9    8.40    4.90
 -20  -3  -9    4.30    5.20
  20  -3  10    1.10    4.30
 -20  -3 -10    8.10    5.80
 -20  -3 -11   -5.00    4.00
  20  -3  11    5.20    4.80
 -20  -4   9   -1.80    2.50
  20  -4  -9   -4.50    4.00
 -20  -4   8    1.00    2.90
  20  -4  -8   -4.70    3.70
  20  -4  -7    3.20    4.60
 -20  -4   7    1.40    2.70
  20  -4  -6   11.30    5.60
 -20  -4   6   12.00    4.00
 -20  -4   5   -0.40    1.90
  20  -4  -5   -3.20    3.20
  20  -4  -4  212.98   16.00
 -20  -4   4  209.38   12.20
 -20  -4   3    0.50    2.10
  20  -4  -3   -0.70    2.90
  20  -4  -2    0.80    3.50
 -20  -4   2    1.80    2.60
 -20  -4   1   -0.90    2.30
  20  -4  -1    0.00    3.10
 -20  -4   0   44.40    7.00
  20  -4   0   32.80    7.20
 -20  -4  -1   -1.10    2.10
  20  -4   1   -0.20    3.00
  20  -4   2   22.20    5.80
 -20  -4  -2   29.30    6.20
  20  -4   3    0.30    2.90
 -20  -4  -3   -0.50    2.60
  20  -4   4    1.20    3.10
 -20  -4  -4    3.40    3.40
 -20  -4  -5    2.70    3.60
  20  -4   5    1.10    3.20
 -20  -4  -6   56.29   10.90
  20  -4   6   73.79   10.30
 -20  -4  -7   -3.70    3.30
  20  -4   7   -4.10    2.70
  20  -4   8   55.69    9.80
 -20  -4  -8   44.70   10.20
 -20  -4  -9    2.90    5.40
  20  -4   9    2.20    4.20
  20  -5  -4    7.60    5.30
 -20  -5   4    1.90    2.90
 -20  -5   3   -1.20    2.40
  20  -5  -3    2.40    4.00
 -20  -5   2    1.70    2.70
  20  -5  -2    1.10    3.90
  20  -5  -1    2.70    3.50
 -20  -5   1   -2.20    2.30
  20  -5   0   -1.00    3.10
 -20  -5   0    3.50    3.10
  20  -5   1    0.30    3.20
 -20  -5  -1    0.70    2.90
 -20  -5  -2    0.10    3.10
  20  -5   2    0.20    3.30
 -20  -5  -3   -0.80    3.00
  20  -5   3    1.00    3.10
 -20  -5  -4   -1.90    3.50
  20  -5   4    0.20    2.80
 -21   0  11   -1.40    3.40
 -21   0  10  134.99   15.00
 -21   0   9    0.60    3.30
 -21   0   8   -2.40    2.80
 -21   0   7    1.00    3.00
  21   0  -6  124.69    9.00
 -21   0   6  102.99   11.30
  21   0  -5   -1.80    1.30
 -21   0   5    2.90    3.00
  21   0  -4   -2.10    2.30
  21   0  -4    2.30    1.70
 -21   0   4    1.20    2.70
  21   0  -3    0.70    2.20
 -21   0   3   -2.70    2.10
  21   0  -3    1.30    1.70
  21   0  -2  265.77   13.80
 -21   0   2  261.67   14.20
  21   0  -2  263.27   10.10
  21   0  -1    0.60    1.20
 -21   0   1    2.20    2.40
  21   0  -1   -1.90    1.60
  21   0   0    3.80    1.50
  21   0   0    1.90    2.70
 -21   0   0    3.90    2.80
  21   0   1    0.60    1.30
  21   0   1    1.20    2.30
 -21   0  -1    1.80    2.30
 -21   0  -2  322.37   16.30
  21   0   2  322.17   15.40
  21   0   2  325.27   11.30
  21   0   3    2.20    2.40
 -21   0  -3   -0.80    2.60
  21   0   3    0.80    1.20
 -21   0  -4   -0.10    2.30
  21   0   4    1.10    2.30
  21   0   4    1.70    1.50
  21   0   5   -0.60    1.20
 -21   0  -5    0.10    2.60
  21   0   5    3.20    2.90
 -21   0  -6   11.90    4.90
  21   0   6    6.10    3.30
  21   0   7    1.70    2.80
 -21  -1  13   -2.50    3.80
 -21  -1  12   -1.20    3.20
 -21  -1  11    1.20    3.20
 -21  -1  10   38.10    7.90
 -21  -1   9   -3.40    2.30
 -21  -1   8   44.40    8.10
 -21   1   7   -1.80    3.20
 -21  -1   7   -3.00    2.40
 -21   1   6   72.69   10.20
 -21  -1   6   62.79    9.00
  21  -1  -6   60.29    9.20
  21   1  -5    1.40    1.50
 -21   1   5   -0.20    2.70
  21  -1  -5   -0.20    2.90
 -21  -1   5   -3.60    1.80
 -21   1   4   -0.10    2.40
  21   1  -4    0.00    1.40
 -21  -1   4    0.90    2.60
  21  -1  -4    2.50    2.90
  21   1  -3   -0.60    1.20
 -21   1   3    0.90    2.60
  21  -1  -3    1.40    2.90
 -21  -1   3   -1.50    1.90
  21  -1  -3   -1.00    1.30
  21   1  -2   48.10    4.30
 -21   1   2   65.59    8.30
 -21  -1   2   47.00    7.00
  21  -1  -2   58.09    5.30
  21  -1  -2   66.79    8.70
 -21   1   1    1.00    2.40
  21   1  -1    0.30    1.10
  21  -1  -1    4.40    3.10
  21  -1  -1    0.30    1.30
 -21  -1   1    0.70    2.10
  21   1   0   24.50    3.10
 -21   1   0   19.60    4.60
  21  -1   0   16.00    4.50
 -21  -1   0   27.20    5.70
  21  -1   0   25.80    3.40
 -21   1  -1    2.40    2.60
  21  -1   1    0.70    2.30
 -21  -1  -1    2.90    2.70
  21  -1   1   -0.20    1.30
 -21   1  -2   11.00    4.00
  21  -1   2    8.80    3.60
 -21  -1  -2    5.60    3.10
  21  -1   2    8.60    2.10
 -21   1  -3    0.20    2.90
  21  -1   3   -1.20    1.10
  21  -1   3    6.00    3.10
 -21  -1  -3    1.10    2.80
  21  -1   4  104.39    5.70
  21  -1   4   80.29    9.20
 -21  -1  -4  110.49   11.60
  21  -1   5    1.00    1.30
  21  -1   5   -3.40    1.70
 -21  -1  -5   -3.30    2.20
  21  -1   6   81.59   10.00
 -21  -1  -6   83.19   10.90
  21  -1   6   75.29    5.80
  21  -1   7    0.10    2.70
  21  -1   7    0.10    1.20
 -21  -1  -7   -3.10    2.60
 -21  -1  -8   83.79   12.10
  21  -1   8   56.79    5.00
  21  -1   8   58.29    9.10
  21  -1   9   -1.10    1.30
  21  -1   9   -4.00    2.60
  21  -1  10   34.50    4.00
  21  -1  10   18.90    6.20
  21  -1  11   -1.90    1.20
  21  -1  11   -3.80    3.60
  21  -1  12    0.90    1.70
  21  -1  13    1.90    1.70
 -21  -2  12    1.80    3.90
 -21  -2  11   -0.30    3.60
 -21  -2  10    6.60    4.60
 -21  -2   9    1.30    3.30
 -21  -2   8  110.49   12.00
 -21  -2   7    4.40    3.00
  21  -2  -7    0.70    3.50
  21  -2  -6    3.70    3.90
 -21  -2   6    3.80    3.10
  21  -2  -5   -1.20    3.30
 -21  -2   5   -2.20    2.20
 -21  -2   4   22.10    5.20
  21  -2  -4   42.30    7.90
 -21  -2   3    1.20    2.60
  21  -2  -3   -3.20    2.30
 -21  -2   2   -2.00    2.10
  21  -2  -2   -2.20    2.30
 -21  -2   1   -0.30    2.20
  21  -2  -1   -1.10    2.30
  21  -2   0  157.58   11.60
 -21  -2   0  202.28   12.10
  21  -2   1   -0.30    2.60
 -21  -2  -1   -0.30    2.20
 -21  -2  -2  157.48   11.50
  21  -2   2  129.39   12.60
 -21  -2  -3   -2.50    2.00
  21  -2   3    0.30    2.50
 -21  -2  -4    7.60    4.20
  21  -2   4   10.80    2.00
  21  -2   4   15.20    4.60
  21  -2   5    0.60    2.60
  21  -2   5   -0.30    1.10
 -21  -2  -5   -1.30    2.80
  21  -2   6    0.80    3.10
 -21  -2  -6   -3.00    2.60
  21  -2   6    2.30    1.30
  21  -2   7   -1.30    0.90
  21  -2   7    1.40    2.80
 -21  -2  -7    0.50    4.10
 -21  -2  -8   11.60    5.90
  21  -2   8   10.30    1.40
  21  -2   8   18.40    6.10
 -21  -2  -9   -5.30    3.90
  21  -2   9   -3.20    2.70
 -21  -2 -10   20.30    7.50
  21  -2  10   31.40    7.90
  21  -2  11    3.00    4.70
  21  -2  12   15.30    7.00
 -21  -3  11   -2.50    2.80
 -21  -3  10    4.10    3.90
  21  -3  -9   -2.60    4.20
 -21  -3   9    3.10    3.20
  21  -3  -8    5.00    4.60
 -21  -3   8    3.50    3.10
 -21  -3   7    0.00    2.60
  21  -3  -7    0.70    3.50
  21  -3  -6   48.80    9.30
 -21  -3   6   53.09    7.90
 -21  -3   5   -0.40    2.30
  21  -3  -5    0.90    3.70
 -21  -3   4   12.80    4.00
  21  -3  -4    7.80    4.50
  21  -3  -3   -1.60    2.70
 -21  -3   3    0.90    2.40
  21  -3  -2    9.50    4.70
 -21  -3   2   10.40    3.60
  21  -3  -1   -1.30    2.70
 -21  -3   1    0.30    2.30
  21  -3   0    9.70    4.50
 -21  -3   0    5.10    3.10
  21  -3   1    1.80    2.60
 -21  -3  -1    0.10    2.20
  21  -3   2   11.20    4.30
 -21  -3  -2    7.90    3.90
  21  -3   3   -2.10    2.40
 -21  -3  -3    0.80    3.20
  21  -3   4   -3.40    2.30
 -21  -3  -4   -0.10    3.10
 -21  -3  -5   -3.70    2.80
  21  -3   5   -0.80    3.10
 -21  -3  -6   86.89   12.40
  21  -3   6   70.19   10.00
 -21  -3  -7   -2.70    3.50
  21  -3   7   -3.90    2.90
 -21  -3  -8  201.88   20.60
  21  -3   8  183.38   17.00
  21  -3   9   -0.20    3.70
 -21  -3  -9    1.40    5.10
  21  -3  10   -1.10    3.80
 -21  -3 -10    2.50    5.50
  21  -3  11    0.20    3.80
 -21  -3 -11   -3.60    4.40
  21  -4  -8   10.40    6.40
 -21  -4   8   14.40    4.90
 -21  -4   7   -1.80    2.20
  21  -4  -7    3.40    5.00
  21  -4  -6    8.40    5.80
 -21  -4   6   16.50    4.50
  21  -4  -5   -3.90    3.00
 -21  -4   5    0.70    2.40
  21  -4  -4   61.69   10.20
 -21  -4   4   58.19    7.70
 -21  -4   3   -1.70    2.30
  21  -4  -3   -0.90    3.60
  21  -4  -2   20.00    6.50
 -21  -4   2   20.60    5.00
 -21  -4   1   -2.20    2.10
  21  -4  -1   -2.40    2.90
 -21  -4   0   26.50    5.70
  21  -4   0   12.90    5.00
  21  -4   1   -0.90    2.90
 -21  -4  -1    2.20    2.90
  21  -4   2   12.40    5.00
 -21  -4  -2    6.80    3.90
 -21  -4  -3   -0.90    2.80
  21  -4   3   -3.30    2.50
  21  -4   4    2.40    3.40
 -21  -4  -4    5.60    3.70
  21  -4   5    0.40    3.20
 -21  -4  -5   -1.10    3.30
 -21  -4  -6   10.20    5.80
  21  -4   6   10.70    4.90
  21  -4   7   -3.20    3.10
 -21  -4  -7    3.40    4.80
 -21  -4  -8   46.10   10.60
  21  -4   8   52.09    9.30
 -21  -5   4    9.20    3.70
  21  -5  -4    1.00    4.30
 -21  -5   3    2.20    2.60
  21  -5  -3   -3.20    3.20
  21  -5  -2   32.90    8.10
 -21  -5   2   22.10    5.20
  21  -5  -1   -1.40    3.10
 -21  -5   1   -0.60    2.50
  21  -5   0    2.00    4.00
 -21  -5   0    1.20    3.00
  21  -5   1    2.90    3.50
 -21  -5  -1   -0.50    3.00
  21  -5   2   21.60    6.30
 -21  -5  -2   24.80    6.60
 -21  -5  -3   -1.90    3.20
  21  -5   3    3.70    3.60
 -21  -5  -4   33.20    8.20
  21  -5   4   47.20    8.40
 -22   0  11   -3.80    3.60
 -22   0  10   -1.50    3.10
 -22   0   9   -0.40    3.60
 -22   0   8   -1.30    2.70
 -22   0   7   -2.60    2.70
  22   0  -6   -2.90    1.60
 -22   0   6   -1.50    2.70
  22   0  -5   -1.70    1.50
 -22   0   5    1.70    3.00
  22   0  -4    3.00    2.10
 -22   0   4   12.50    4.20
 -22   0   3    3.10    3.00
  22   0  -3   -0.80    2.30
  22   0  -3    2.90    1.60
 -22   0   2    0.10    2.70
  22   0  -2    0.00    2.10
  22   0  -2    0.10    1.40
 -22   0   1    0.60    2.30
  22   0  -1    3.00    2.70
  22   0  -1    1.90    1.40
 -22   0   0   13.00    4.10
  22   0   0    8.70    3.50
  22   0   0   14.80    2.60
 -22   0  -1   -1.20    2.40
  22   0   1   -0.70    2.10
  22   0   1   -2.60    1.00
  22   0   2    2.70    1.50
  22   0   2    0.90    2.40
 -22   0  -2    5.30    3.20
  22   0   3    1.30    1.40
 -22   0  -3    3.20    3.10
  22   0   3    2.20    2.30
  22   0   4   67.89    5.50
  22   0   4   73.79    9.10
 -22   0  -4   50.09    8.00
  22   0   5    1.70    2.60
 -22   0  -5    1.70    3.20
  22   0   5    0.80    1.40
  22   0   6    6.70    3.60
 -22   0  -6   -0.70    3.00
 -22  -1  13    4.20    4.90
 -22  -1  12   23.10    7.60
 -22  -1  11   -0.90    3.90
 -22  -1  10   68.09   10.70
 -22  -1   9    3.70    3.50
 -22  -1   8  163.58   15.40
 -22  -1   7    0.00    3.10
 -22   1   6  495.75   23.30
 -22  -1   6  514.85   22.90
  22   1  -5   -2.20    1.30
 -22   1   5    0.00    3.00
  22  -1  -5   -0.40    2.70
 -22  -1   5   -2.20    2.30
  22   1  -4    9.60    2.50
 -22   1   4   13.20    4.60
 -22  -1   4   10.80    3.90
  22  -1  -4    8.10    4.20
 -22   1   3    0.80    2.70
  22   1  -3   -0.40    1.20
  22  -1  -3   -0.80    2.60
 -22  -1   3   -4.70    1.80
  22  -1  -3    2.80    1.80
 -22   1   2    1.40    2.80
  22   1  -2    0.90    1.20
 -22  -1   2   -0.50    2.00
  22  -1  -2   -0.10    1.60
  22  -1  -2   -4.20    2.00
  22   1  -1   -0.60    1.10
 -22   1   1   -0.80    2.20
 -22  -1   1   -0.40    2.10
  22  -1  -1    1.60    2.50
  22  -1  -1   -0.80    1.30
 -22   1   0  152.58   10.70
  22   1   0  144.49    6.60
  22  -1   0  149.99    7.30
  22  -1   0  152.68   10.80
 -22  -1   0  135.29   10.30
 -22   1  -1    3.20    3.00
 -22  -1  -1   -3.10    1.60
  22  -1   1   -0.10    1.40
  22  -1   1    0.40    2.20
 -22   1  -2  220.48   13.70
  22  -1   2  243.88    9.60
  22  -1   2  245.48   13.80
 -22  -1  -2  264.17   14.90
  22  -1   3    4.70    3.10
 -22  -1  -3    4.30    3.30
  22  -1   3   -0.30    1.20
 -22  -1  -4    6.90    3.80
  22  -1   4    4.80    2.00
  22  -1   4   10.30    4.10
 -22  -1  -5   -0.10    3.10
  22  -1   5    1.50    2.70
  22  -1   5   -1.70    1.10
 -22  -1  -6    4.80    3.80
  22  -1   6    7.40    2.20
  22  -1   6    8.30    4.20
  22  -1   7    1.80    3.20
  22  -1   7    1.20    1.50
 -22  -1  -7   -2.80    3.10
 -22  -1  -8   10.70    5.60
  22  -1   8   14.70    5.50
  22  -1   8    3.40    1.90
  22  -1   9   -2.70    1.10
  22  -1   9    0.90    3.00
  22  -1  10    6.80    4.70
  22  -1  10    1.70    1.60
  22  -1  11    1.50    1.60
  22  -1  12    8.70    2.40
  22  -1  13   -0.80    1.40
 -22  -2  12    1.40    3.90
 -22  -2  11    2.80    3.80
 -22  -2  10    6.50    4.70
 -22  -2   9   -1.00    3.00
 -22  -2   8   40.60    8.00
 -22  -2   7    4.00    3.50
  22  -2  -7    3.00    3.50
  22  -2  -6   51.49    9.70
 -22  -2   6   54.49    8.40
 -22  -2   5    4.90    3.20
  22  -2  -5   -0.90    3.10
 -22  -2   4   59.79    8.20
  22  -2  -4   59.29    9.20
 -22  -2   3   -2.30    2.10
  22  -2  -3    0.70    2.70
 -22  -2   2   -2.40    1.80
  22  -2  -2    1.70    3.30
 -22  -2   1    0.40    2.50
  22  -2  -1    2.60    2.90
  22  -2   0   92.29   10.80
 -22  -2   0   66.69    8.40
  22  -2   1    0.00    2.30
 -22  -2  -1   -2.80    1.80
  22  -2   2   87.89   10.60
 -22  -2  -2   76.39    9.70
  22  -2   3    0.10    2.40
 -22  -2  -3    1.70    3.00
 -22  -2  -4   14.90    5.20
  22  -2   4   11.10    4.10
  22  -2   4   17.60    2.50
 -22  -2  -5   -0.50    2.80
  22  -2   5    0.40    1.20
  22  -2   5    3.70    3.10
  22  -2   6   46.10    3.70
 -22  -2  -6   52.39    9.30
  22  -2   6   50.69    8.60
  22  -2   7    2.10    3.50
 -22  -2  -7    2.60    4.00
  22  -2   7   -1.90    1.00
 -22  -2  -8   74.59   12.00
  22  -2   8   67.99    3.30
  22  -2   8   76.49   10.90
  22  -2   9    0.00    3.60
 -22  -2  -9    0.30    3.90
 -22  -2 -10   -3.20    5.40
  22  -2  10    0.00    3.70
  22  -2  11    1.60    4.10
  22  -2  12    0.70    5.10
 -22  -3  10    1.70    3.90
 -22  -3   9   -1.20    2.80
 -22  -3   8    2.00    3.30
  22  -3  -8    2.70    4.40
 -22  -3   7   -1.90    2.30
  22  -3  -7   -3.80    3.30
 -22  -3   6    0.70    2.70
  22  -3  -6   -1.70    3.10
  22  -3  -5    4.20    4.40
 -22  -3   5   -1.60    2.10
 -22  -3   4  223.58   13.70
  22  -3  -4  245.28   16.60
  22  -3  -3    3.80    3.50
 -22  -3   3    0.20    2.50
 -22  -3   2   22.10    5.20
  22  -3  -2   21.90    6.40
  22  -3  -1   -1.80    2.70
 -22  -3   1    2.20    2.70
 -22  -3   0    5.90    3.40
  22  -3   0   14.60    4.90
 -22  -3  -1    3.10    3.10
  22  -3   1   -1.30    2.50
  22  -3   2    4.80    3.30
 -22  -3  -2    8.50    4.20
  22  -3   3    0.90    3.00
 -22  -3  -3   -0.10    2.60
 -22  -3  -4   55.49    9.10
  22  -3   4   41.60    7.90
 -22  -3  -5    1.50    3.60
  22  -3   5   -2.90    2.50
 -22  -3  -6   16.70    6.20
  22  -3   6   29.90    7.30
 -22  -3  -7    1.60    4.10
  22  -3   7    0.40    3.50
  22  -3   8    6.10    4.40
 -22  -3  -8   12.10    6.90
  22  -3   9    2.60    3.90
 -22  -3  -9   -7.10    3.50
 -22  -3 -10   10.80    6.80
  22  -3  10    8.00    5.10
 -22  -4   8   32.30    6.60
  22  -4  -8   23.60    8.00
 -22  -4   7   -0.60    2.60
  22  -4  -7    1.50    4.50
  22  -4  -6    1.80    4.50
 -22  -4   6   -0.90    2.40
 -22  -4   5    3.40    2.90
  22  -4  -5    1.10    4.00
 -22  -4   4   26.70    5.50
  22  -4  -4   37.10    8.70
  22  -4  -3   -2.30    3.30
 -22  -4   3    3.50    2.90
  22  -4  -2    1.50    3.90
 -22  -4   2    0.60    2.60
  22  -4  -1    0.10    3.40
 -22  -4   1    1.90    2.90
 -22  -4   0   26.40    6.20
  22  -4   0   25.50    6.60
  22  -4   1   -2.00    2.60
 -22  -4  -1   -1.10    2.60
 -22  -4  -2    0.30    3.20
  22  -4   2   -1.00    2.70
 -22  -4  -3   -1.20    2.80
  22  -4   3    2.70    3.70
  22  -4   4    4.10    3.90
 -22  -4  -4    4.00    3.80
  22  -4   5   -0.50    3.60
 -22  -4  -5   -3.00    3.30
 -22  -4  -6  104.09   13.80
  22  -4   6   96.69   12.50
 -22  -4  -7    2.40    4.50
  22  -4   7    1.20    3.80
  22  -4   8  218.78   16.50
 -22  -4  -8  204.68   21.40
  22  -5  -3   -4.10    3.10
 -22  -5   3    3.60    3.10
  22  -5  -2   16.00    6.20
 -22  -5   2   12.00    4.30
  22  -5  -1    3.40    4.30
 -22  -5   1   -1.70    2.60
 -22  -5   0   35.40    7.20
  22  -5   0   40.30    8.40
  22  -5   1    0.10    3.50
 -22  -5  -1   -0.60    2.80
 -22  -5  -2   10.70    4.90
  22  -5   2   25.30    7.00
  22  -5   3    2.50    3.80
 -22  -5  -3   -1.90    3.40
 -23   0  11    1.00    4.20
 -23   0  10   20.00    6.90
 -23   0   9   -0.90    3.50
 -23   0   8   -1.60    2.80
 -23   0   7   -2.40    2.80
 -23   0   6  223.38   15.10
  23   0  -6  240.48   11.10
  23   0  -5   -0.50    1.60
 -23   0   5    1.80    3.10
 -23   0   4    0.20    2.90
  23   0  -4   -0.90    1.50
 -23   0   3    1.10    2.70
  23   0  -3   -1.20    1.40
 -23   0   2    3.10    2.90
  23   0  -2    0.20    1.50
  23   0  -2    3.70    3.10
  23   0  -1   -0.30    2.20
  23   0  -1    2.20    1.80
 -23   0   1    2.70    2.70
  23   0   0    4.40    3.20
 -23   0   0    2.80    3.10
  23   0   0    3.90    1.80
  23   0   1    0.00    1.30
  23   0   1    0.50    2.30
 -23   0  -1    0.90    2.50
  23   0   2  336.37   16.60
 -23   0  -2  355.56   17.70
  23   0   2  335.07   12.00
  23   0   3   -1.50    1.80
 -23   0  -3    0.00    2.60
  23   0   3   -0.40    1.30
  23   0   4   -1.10    1.20
  23   0   4   -1.00    2.00
 -23   0  -4   -0.30    3.00
  23   0   5    0.10    1.50
 -23   0  -5   -0.30    3.10
  23   0   5   -1.90    2.20
  23   0   6  232.28    9.70
  23   0  13    3.00    2.20
 -23  -1  12    2.60    4.50
 -23  -1  11   -2.80    3.40
 -23  -1  10    3.70    4.30
 -23  -1   9   -0.20    3.20
 -23  -1   8    6.90    4.10
 -23  -1   7   -2.70    2.80
 -23  -1   6  104.39   11.90
 -23   1   5   -3.80    2.20
 -23  -1   5   -3.30    2.00
  23  -1  -5   -2.40    2.50
 -23   1   4   11.70    4.40
  23   1  -4   15.40    3.10
 -23  -1   4    7.60    4.00
  23  -1  -4   11.60    4.50
 -23   1   3    1.60    2.80
  23   1  -3    0.10    1.40
 -23  -1   3    0.50    2.70
  23  -1  -3   -1.80    1.40
  23  -1  -3    0.40    2.70
  23   1  -2   63.89    5.50
 -23   1   2   54.49    8.30
 -23  -1   2   57.89    8.20
  23  -1  -2   73.49    9.50
  23  -1  -2   53.89    5.40
  23   1  -1    0.90    1.30
 -23   1   1   -1.20    2.00
  23  -1  -1   -1.00    1.30
 -23  -1   1    2.20    2.90
  23  -1  -1   -0.60    2.40
  23   1   0   30.60    3.70
 -23   1   0   33.00    6.60
  23  -1   0   28.40    3.80
 -23  -1   0   27.60    6.10
  23  -1   0   18.90    5.10
 -23   1  -1   -0.70    2.50
  23  -1   1   -1.40    2.30
  23  -1   1   -0.40    1.30
 -23  -1  -1   -0.90    2.20
  23  -1   2   34.00    4.10
  23  -1   2   35.30    6.40
 -23  -1  -2   29.60    6.10
  23  -1   3   -1.50    1.30
 -23  -1  -3    1.30    2.90
  23  -1   3   -1.00    2.20
 -23  -1  -4  173.98   13.30
  23  -1   4  191.68   12.90
  23  -1   4  170.88    7.90
  23  -1   5    1.30    1.50
  23  -1   5   -2.80    2.00
 -23  -1  -5    0.30    3.10
 -23  -1  -6    1.90    3.80
  23  -1   6    1.40    2.90
  23  -1   6   -0.90    1.30
 -23  -1  -7   -0.80    3.60
  23  -1   7   -0.90    1.20
  23  -1   7    1.10    2.90
 -23  -1  -8  119.59   14.40
  23  -1   8   99.49    5.90
  23  -1   8   96.99   12.00
  23  -1   9   -0.90    3.20
  23  -1   9   -0.30    1.40
  23  -1  10    5.90    4.60
  23  -1  10    5.60    2.10
  23  -1  11   -1.10    1.40
  23  -1  12    3.90    2.00
 -23  -2  12    0.80    3.70
 -23  -2  11   -2.10    3.60
 -23  -2  10   15.10    6.00
 -23  -2   9    1.50    3.50
 -23  -2   8   50.89    8.80
  23  -2  -7   -2.90    3.30
 -23  -2   7    3.50    3.10
 -23  -2   6   34.60    6.80
  23  -2  -6   43.80    8.70
 -23  -2   5    0.10    2.40
  23  -2  -5    0.20    2.90
 -23  -2   4    4.00    3.10
  23  -2  -4    5.40    4.30
 -23  -2   3    0.80    2.70
  23  -2  -3   -0.50    2.60
 -23  -2   2   64.59    8.50
  23  -2  -2   84.99   10.80
 -23  -2   1   -2.40    2.20
  23  -2  -1    2.10    3.30
  23  -2   0  183.88   12.90
 -23  -2   0  161.58   11.60
 -23  -2  -1   -0.10    2.60
  23  -2   1    3.20    3.40
 -23  -2  -2  287.57   16.60
  23  -2   2  270.37   16.20
  23  -2   3   -0.90    1.20
  23  -2   3   -1.20    2.70
 -23  -2  -3   -0.50    2.70
  23  -2   4  287.37   10.00
 -23  -2  -4  295.07   17.90
  23  -2   4  301.77   17.10
  23  -2   5   -0.80    1.20
  23  -2   5    1.40    2.90
 -23  -2  -5   -1.20    3.10
 -23  -2  -6  268.27   17.80
  23  -2   6  259.77    9.00
  23  -2   6  294.17   17.30
  23  -2   7   -0.20    1.20
 -23  -2  -7   -0.60    3.70
  23  -2   7   -0.30    3.20
  23  -2   8   28.40    6.90
 -23  -2  -8   21.60    7.40
  23  -2   8   30.10    2.80
 -23  -2  -9    1.10    4.40
  23  -2   9   -4.00    3.00
  23  -2  10   27.80    7.60
  23  -2  11   -3.10    3.60
 -23  -3  10   15.70    5.90
 -23  -3   9    1.30    3.60
  23  -3  -8    1.20    4.70
 -23  -3   8    3.20    3.60
  23  -3  -7    3.10    4.20
 -23  -3   7   -0.40    2.50
 -23  -3   6  143.39   13.40
  23  -3  -6  143.69   16.30
 -23  -3   5   -2.30    2.00
  23  -3  -5   -5.10    2.90
  23  -3  -4   16.10    5.90
 -23  -3   4   10.80    4.30
  23  -3  -3   -0.70    3.40
 -23  -3   3    0.70    2.70
  23  -3  -2   16.20    5.80
 -23  -3   2   17.40    5.10
  23  -3  -1    4.20    4.10
 -23  -3   1   -0.60    2.30
 -23  -3   0   11.20    4.40
  23  -3   0    8.50    4.40
  23  -3   1    6.10    3.90
 -23  -3  -1   -0.50    2.50
 -23  -3  -2    1.60    3.00
  23  -3   2    2.30    3.60
  23  -3   3    1.00    3.00
 -23  -3  -3    1.00    3.00
 -23  -3  -4    3.90    3.80
  23  -3   4    0.40    3.30
  23  -3   5    1.20    3.10
 -23  -3  -5   -1.10    3.10
  23  -3   6   93.39   12.20
 -23  -3  -6   55.69   10.30
  23  -3   7    2.40    3.80
 -23  -3  -7    1.10    4.80
 -23  -3  -8    8.50    5.50
  23  -3   8   11.10    5.30
  23  -3   9   -1.80    3.10
 -23  -3  -9    2.20    4.60
 -23  -3 -10    7.60    7.00
  23  -3  10   -0.70    4.00
 -23  -4   8   47.80    7.90
  23  -4  -8   58.59   12.30
  23  -4  -7   -3.00    4.30
 -23  -4   7    2.80    3.10
  23  -4  -6    2.50    5.00
 -23  -4   6   -0.40    2.50
  23  -4  -5   -1.90    4.00
 -23  -4   5    1.80    2.80
  23  -4  -4   86.39   13.00
 -23  -4   4   75.79    9.40
  23  -4  -3    0.70    3.70
 -23  -4   3   -4.00    2.00
  23  -4  -2    5.60    4.80
 -23  -4   2    7.00    3.90
 -23  -4   1   -0.40    2.70
  23  -4  -1    9.10    4.80
  23  -4   0   31.10    7.40
 -23  -4   0   40.50    7.60
  23  -4   1    1.10    3.50
 -23  -4  -1    6.40    3.90
  23  -4   2   -0.70    2.90
 -23  -4  -2   -1.50    2.60
 -23  -4  -3   -0.70    3.00
  23  -4   3    3.20    3.90
  23  -4   4    6.40    4.40
 -23  -4  -4    3.80    4.60
 -23  -4  -5    3.50    3.90
  23  -4   5   -0.50    3.50
 -23  -4  -6   33.40    8.70
  23  -4   6   31.00    7.40
 -23  -4  -7    1.00    5.20
  23  -4   7   -1.70    3.60
  23  -5  -2   71.19   11.70
 -23  -5   2   46.40    7.60
  23  -5  -1    0.80    4.00
 -23  -5   1    5.20    3.60
  23  -5   0   54.99    9.50
 -23  -5   0   53.19    8.40
  23  -5   1   -0.30    3.70
 -23  -5  -1   -2.00    3.00
 -24   0  10   -0.90    3.90
 -24   0   9   -0.80    3.60
 -24   0   8  242.38   16.90
 -24   0   7    6.10    3.90
  24   0  -6    0.40    2.00
 -24   0   6   -1.00    3.00
 -24   0   5   -0.10    2.90
  24   0  -5   -1.70    1.60
  24   0  -4  385.86   14.40
 -24   0   4  397.66   19.90
  24   0  -3    1.10    1.80
 -24   0   3   -2.10    2.60
  24   0  -2    0.40    1.40
 -24   0   2    1.00    2.50
 -24   0   1   -3.10    2.10
  24   0  -1    0.20    2.30
  24   0  -1    0.50    1.40
  24   0   0    7.30    2.20
  24   0   0   12.10    4.00
 -24   0   0    7.90    3.70
  24   0   1   -1.30    2.10
  24   0   1   -1.60    1.10
 -24   0  -1   -2.70    2.30
  24   0   2    1.00    2.50
  24   0   2    3.00    1.80
 -24   0  -2   -0.30    2.30
  24   0   3    2.50    1.80
 -24   0  -3    2.80    3.50
  24   0   3    5.50    3.30
  24   0   4   27.50    5.90
 -24   0  -4   30.50    6.70
  24   0   4   36.10    4.30
  24   0   5   -1.50    1.30
 -24   0  -5    3.20    3.90
  24   0   6   -1.80    1.30
  24   0   7   -0.10    1.50
  24   0   8   20.50    3.60
  24   0   9   -1.10    1.60
  24   0  11   -0.80    1.70
  24   0  12   41.00    5.20
 -24  -1  12   48.40   10.20
 -24  -1  11    2.20    3.70
 -24  -1  10    2.90    3.50
 -24  -1   9   -3.80    2.50
 -24  -1   8    1.80    3.60
 -24  -1   7   -0.90    2.80
 -24  -1   6  152.38   14.60
 -24  -1   5    5.20    3.90
  24   1  -4   47.10    5.00
 -24   1   4   56.19    8.90
  24  -1  -4   65.39    9.80
 -24  -1   4   44.20    7.70
 -24   1   3    0.70    3.00
  24   1  -3    0.10    1.50
  24  -1  -3    0.50    3.10
 -24  -1   3   -1.60    2.60
  24  -1  -3   -0.10    1.80
 -24   1   2    7.30    3.80
  24   1  -2    8.80    2.20
  24  -1  -2    7.00    2.50
  24  -1  -2    2.80    3.50
 -24  -1   2    7.20    3.60
  24   1  -1   -1.00    1.10
 -24   1   1   -0.30    2.50
  24  -1  -1    0.80    2.40
  24  -1  -1    0.20    1.50
 -24  -1   1    3.10    2.70
 -24   1   0  313.37   16.70
  24   1   0  296.47   10.90
  24  -1   0  315.87   16.80
 -24  -1   0  286.17   16.20
  24  -1   0  310.27   11.90
  24   1   1   -1.00    1.10
  24  -1   1    1.80    1.70
  24  -1   1   -0.10    2.90
 -24  -1  -1   -1.60    2.40
  24  -1   2  118.39    6.70
 -24  -1  -2  152.38   14.50
  24  -1   2  131.69   12.60
 -24  -1  -3   -0.20    2.90
  24  -1   3   -0.30    2.60
  24  -1   3   -2.10    1.10
  24  -1   4  289.17   11.10
 -24  -1  -4  297.17   17.60
  24  -1   4  299.17   16.80
  24  -1   5    6.00    3.60
 -24  -1  -5    0.30    3.60
  24  -1   5   -1.50    1.30
  24  -1   6   62.59    5.50
  24  -1   6   83.79   11.10
 -24  -1  -6   61.09   10.30
  24  -1   7   -0.20    1.50
  24  -1   7    1.30    3.40
 -24  -1  -7   -2.80    3.10
  24  -1   8    1.20    1.60
  24  -1   8   -1.80    2.70
  24  -1   9   -1.00    1.40
  24  -1   9   -1.10    3.00
  24  -1  10   52.99    5.20
  24  -1  11    3.00    1.90
  24  -1  12   16.10    3.10
 -24  -2  11    2.40    4.00
 -24  -2  10   -1.80    3.10
 -24  -2   9    0.00    3.20
 -24  -2   8   -0.50    2.90
 -24  -2   7    1.00    3.10
 -24  -2   6   30.10    6.90
  24  -2  -6   47.00    9.30
  24  -2  -5   -1.20    3.10
 -24  -2   5    1.00    3.10
 -24  -2   4  156.48   12.00
  24  -2  -4  157.08   15.30
  24  -2  -3   -2.50    2.60
 -24  -2   3    2.30    2.70
  24  -2  -2  122.29   13.00
 -24  -2   2  104.29   11.40
  24  -2  -1    2.00    2.80
 -24  -2   1   -0.50    2.30
 -24  -2   0  118.59   11.80
  24  -2   0  108.79   11.80
 -24  -2  -1    1.40    2.80
  24  -2   1   -2.60    2.30
 -24  -2  -2   85.79   10.80
  24  -2   2  132.69   13.70
 -24  -2  -3   -0.90    2.60
  24  -2   3    0.80    1.40
  24  -2   3   -0.10    3.00
 -24  -2  -4    7.10    4.30
  24  -2   4    5.60    3.70
  24  -2   4    9.20    2.20
 -24  -2  -5   -3.50    2.40
  24  -2   5    0.30    1.30
  24  -2   5    0.30    3.00
 -24  -2  -6   62.89   10.40
  24  -2   6   61.09    9.50
  24  -2   6   66.29    4.80
  24  -2   7    0.40    3.30
  24  -2   7    1.20    1.40
 -24  -2  -7    0.10    3.30
  24  -2   8    2.10    4.00
  24  -2   8    8.70    1.80
 -24  -2  -8    5.30    4.90
 -24  -2  -9    7.90    5.80
  24  -2   9   -3.00    2.90
  24  -2  10    3.70    4.50
  24  -2  11    2.10    4.50
 -24  -3  10   -3.00    3.10
 -24  -3   9    1.10    3.20
 -24  -3   8   76.89   10.70
  24  -3  -7    1.60    4.60
 -24  -3   7    1.50    3.20
  24  -3  -6   13.10    6.20
 -24  -3   6   11.50    4.50
  24  -3  -5   -5.90    2.50
 -24  -3   5   -1.80    2.70
 -24  -3   4    4.70    2.90
  24  -3  -4    1.80    3.90
 -24  -3   3   -0.80    2.60
  24  -3  -3    1.50    3.90
  24  -3  -2   43.10    8.60
 -24  -3   2   30.50    6.50
 -24  -3   1    0.10    2.30
  24  -3  -1    2.60    3.40
  24  -3   0    3.60    3.60
 -24  -3   0    0.00    2.70
  24  -3   1   -2.90    2.60
 -24  -3  -1    0.70    3.00
  24  -3   2    3.00    3.50
 -24  -3  -2   -1.00    2.50
  24  -3   3    2.70    3.00
 -24  -3  -3    3.70    3.60
 -24  -3  -4  105.19   12.70
  24  -3   4  113.59   12.90
 -24  -3  -5    3.20    3.60
  24  -3   5   -5.90    2.40
 -24  -3  -6    5.10    4.40
  24  -3   6    6.10    4.70
  24  -3   7   -2.80    2.90
 -24  -3  -7    3.80    4.50
 -24  -3  -8   49.70   10.90
  24  -3   8   48.90    9.90
  24  -3   9    5.90    4.50
 -24  -3  -9    2.00    5.70
 -24  -3 -10    3.70    5.70
  24  -3  10    3.00    4.80
 -24  -4   7    3.80    3.30
  24  -4  -7   -6.50    4.10
 -24  -4   6   63.19    9.00
  24  -4  -6   74.49   12.60
  24  -4  -5   -3.70    3.30
 -24  -4   5   -0.10    2.70
 -24  -4   4   23.70    5.90
  24  -4  -4   28.10    7.80
  24  -4  -3   -5.60    3.30
 -24  -4   3   -2.90    2.30
 -24  -4   2    5.50    3.70
  24  -4  -2   16.00    6.30
  24  -4  -1   -1.30    3.10
 -24  -4   1   -4.40    2.40
  24  -4   0    5.10    4.20
 -24  -4   0    4.40    3.90
  24  -4   1   -1.50    3.10
 -24  -4  -1   -0.20    2.80
 -24  -4  -2   32.50    7.20
  24  -4   2   29.40    7.50
 -24  -4  -3   -1.50    3.30
  24  -4   3   -0.70    3.20
 -24  -4  -4   -0.50    3.70
  24  -4   4    8.70    5.00
 -24  -4  -5    0.20    4.10
  24  -4   5   -4.00    2.90
 -24  -4  -6   -1.10    3.70
  24  -4   6    6.50    4.30
  24  -4   7    3.00    4.30
 -24  -4  -7    2.70    5.20
 -25   0  10   43.20    9.30
 -25   0   9   -2.80    3.50
 -25   0   8    0.70    3.90
 -25   0   7   -0.80    3.40
  25   0  -6   74.99    7.20
 -25   0   6   69.69   10.50
  25   0  -5   -0.90    1.70
 -25   0   5    0.60    3.10
  25   0  -4    0.70    1.60
 -25   0   4   -0.70    3.00
  25   0  -3   -1.60    1.50
 -25   0   3   -1.80    2.80
 -25   0   2  179.28   12.80
  25   0  -2  189.08    8.90
  25   0  -1    0.50    1.60
 -25   0   1   -1.30    2.10
 -25   0   0    8.70    4.00
  25   0   0    5.60    2.10
  25   0   1   -1.00    1.20
 -25   0  -1   -1.50    2.50
 -25   0  -2    9.10    4.50
  25   0   2    7.00    2.20
 -25   0  -3    1.40    3.10
  25   0   3    0.10    1.60
 -25   0  -4    4.60    3.80
  25   0   4   -2.20    1.30
 -25   0  -5   -0.80    3.50
  25   0   5   -0.80    1.40
  25   0   6    8.20    2.40
  25   0   7   -0.90    1.50
  25   0   8   -0.90    1.70
  25   0   9    0.80    1.90
  25   0  10   35.20    4.90
  25   0  11    1.10    2.00
  25   0  12   -3.90    1.70
 -25  -1  12   21.70    7.70
 -25  -1  11   -3.20    3.50
 -25  -1  10   53.49   10.00
 -25  -1   9   -2.50    3.10
 -25  -1   8   37.50    8.10
 -25  -1   7    0.60    3.40
 -25  -1   6   24.60    6.30
 -25  -1   5    1.30    3.10
  25  -1  -4  304.87   21.20
 -25  -1   4  332.87   18.00
  25   1  -3    0.70    1.70
  25  -1  -3   -3.50    2.20
 -25  -1   3   -1.00    2.50
  25  -1  -3   -0.10    1.80
 -25   1   2  586.14   31.60
  25   1  -2  567.64   17.60
  25  -1  -2  553.14   18.60
  25  -1  -2  564.44   24.60
 -25  -1   2  579.84   24.50
  25   1  -1   -0.10    1.40
  25  -1  -1   -1.50    2.70
  25  -1  -1    0.80    1.90
 -25  -1   1   -2.40    1.90
  25   1   0   67.39    5.70
  25  -1   0   93.39   11.10
  25  -1   0   75.09    6.30
 -25  -1   0   58.29    8.60
  25   1   1    0.40    1.40
  25  -1   1    2.20    1.70
 -25  -1  -1    0.40    3.00
  25  -1   1   -1.70    2.30
 -25  -1  -2    0.30    3.00
  25  -1   2   10.00    2.60
  25  -1   2    8.30    4.10
 -25  -1  -3    3.00    3.50
  25  -1   3    0.00    1.50
  25  -1   3    1.20    2.90
 -25  -1  -4   26.70    7.20
  25  -1   4   24.40    3.80
  25  -1   4   27.90    6.30
  25  -1   5   -2.10    2.50
  25  -1   5   -1.90    1.30
 -25  -1  -5   -3.10    2.90
  25  -1   6   -1.90    1.40
  25  -1   6    1.90    3.60
 -25  -1  -6    4.60    4.30
 -25  -1  -7   -3.30    3.20
  25  -1   7   -2.00    1.20
  25  -1   7   -1.10    2.60
  25  -1   8    2.10    3.70
  25  -1   8   -0.30    1.50
  25  -1   9    2.00    1.80
  25  -1  10   24.10    3.80
  25  -1  11    0.00    1.40
  25  -1  12   19.00    3.30
 -25  -2  11    4.70    4.70
 -25  -2  10   -1.40    3.50
 -25  -2   9   -3.00    3.10
 -25  -2   8    4.50    3.90
 -25  -2   7   -4.10    2.30
 -25  -2   6    2.40    3.40
  25  -2  -6    6.30    5.20
 -25  -2   5    4.20    3.20
  25  -2  -5   -1.70    2.70
  25  -2  -4   31.30    7.40
 -25  -2   4   29.40    6.80
  25  -2  -3   -1.60    3.00
 -25  -2   3   -1.80    2.70
  25  -2  -2   22.90    6.30
 -25  -2   2   15.10    4.90
 -25  -2   1   -0.90    2.40
  25  -2  -1    3.60    3.80
  25  -2   0    2.30    3.20
 -25  -2   0    1.90    3.10
  25  -2   1   -0.30    2.90
 -25  -2  -1   -1.50    2.60
 -25  -2  -2   11.70    5.00
  25  -2   2    7.50    4.10
 -25  -2  -3   -0.60    2.80
  25  -2   3   -1.50    1.30
  25  -2   3   -1.40    2.40
  25  -2   4   -0.50    3.10
  25  -2   4   -1.30    1.30
 -25  -2  -4    0.90    3.10
  25  -2   5    2.30    1.60
  25  -2   5    0.50    3.20
 -25  -2  -5   -1.20    2.80
  25  -2   6   89.59    4.90
  25  -2   6   82.69   11.20
 -25  -2  -6   65.29   10.70
  25  -2   7   -1.50    3.00
 -25  -2  -7    3.00    4.20
  25  -2   7    0.80    1.30
  25  -2   8   25.40    7.00
  25  -2   8   28.00    3.00
 -25  -2  -8   26.20    7.70
  25  -2   9    3.70    4.50
 -25  -2  -9   -5.00    3.90
  25  -2   9   -2.20    1.00
  25  -2  10    5.10    5.10
  25  -2  11   -0.90    3.60
 -25  -3   9    6.10    4.30
 -25  -3   8    7.90    4.30
  25  -3  -7   -0.80    4.40
 -25  -3   7   -0.30    2.90
 -25  -3   6  147.09   14.40
  25  -3  -6  146.09   16.30
  25  -3  -5    0.30    4.10
 -25  -3   5   -3.80    2.10
 -25  -3   4    8.60    3.90
  25  -3  -4    3.10    4.10
 -25  -3   3    3.00    3.30
  25  -3  -3   -4.30    3.20
 -25  -3   2   13.40    4.90
  25  -3  -2   25.30    6.90
 -25  -3   1   -0.30    2.60
  25  -3  -1    2.70    3.80
 -25  -3   0   40.70    7.60
  25  -3   0   21.30    6.20
 -25  -3  -1    3.70    3.50
  25  -3   1    0.80    3.40
  25  -3   2   34.90    7.80
 -25  -3  -2   24.10    6.40
  25  -3   3    5.10    3.60
 -25  -3  -3   -0.60    3.30
 -25  -3  -4    2.30    3.90
  25  -3   4    3.20    3.60
  25  -3   5   -1.20    3.00
 -25  -3  -5   -1.80    3.20
 -25  -3  -6   14.10    6.40
  25  -3   6    3.70    4.60
  25  -3   7   -5.50    2.90
 -25  -3  -7   -3.70    3.60
 -25  -3  -8   80.99   13.40
  25  -3   8   69.49   11.50
  25  -3   9   -1.70    3.70
 -25  -3  -9   10.30    6.20
 -25  -4   7    0.70    3.00
  25  -4  -7    3.70    5.50
 -25  -4   6   34.60    7.20
  25  -4  -6   38.80    9.40
 -25  -4   5   -2.40    2.20
  25  -4  -5   -0.30    3.40
  25  -4  -4   24.10    7.40
 -25  -4   4   30.50    6.50
 -25  -4   3    2.20    2.90
  25  -4  -3    0.40    4.30
  25  -4  -2    5.80    4.70
 -25  -4   2    0.90    2.90
 -25  -4   1   -0.80    2.70
  25  -4  -1   -0.40    3.70
  25  -4   0    1.50    3.70
 -25  -4   0    2.50    3.40
 -25  -4  -1    0.80    3.30
  25  -4   1   -1.90    2.90
  25  -4   2   86.19   12.40
 -25  -4  -2   88.49   12.00
 -25  -4  -3    3.80    3.90
  25  -4   3   -1.20    3.30
  25  -4   4   24.80    7.20
 -25  -4  -4   33.00    8.00
  25  -4   5   -1.40    3.40
 -25  -4  -5    1.00    4.10
  25  -4   6   10.60    5.50
 -25  -4  -6   13.50    6.40
 -26   0   9    3.20    4.40
 -26   0   8  259.97   18.00
 -26   0   7   -3.60    3.40
  26   0  -6    0.20    1.90
 -26   0   6    1.60    3.80
 -26   0   5    2.80    3.70
  26   0  -5   -0.70    1.90
  26   0  -4  176.38    9.20
 -26   0   4  160.88   15.80
  26   0  -3   -1.70    1.40
 -26   0   3    0.10    2.30
  26   0  -2    0.80    1.80
 -26   0   2    0.30    2.90
  26   0  -1    0.10    1.60
 -26   0   1   -1.40    2.40
 -26   0   0   13.00    4.80
  26   0   0    7.50    2.20
  26   0   1    1.40    1.50
 -26   0  -1   -1.00    2.70
 -26   0  -2   -3.30    2.00
 -26   0  -3   -0.40    3.00
  26   0   3    3.30    2.00
  26   0   4  110.09    6.60
 -26   0  -4  107.49   12.60
  26   0   5   -0.10    1.90
  26   0   6    2.40    2.00
  26   0   7   -0.90    1.60
  26   0   8  254.37   11.00
  26   0   9    2.50    2.20
  26   0  10    3.00    2.10
  26   0  11   -2.40    1.70
  26   0  12   32.30    4.90
 -26  -1  11    1.40    3.90
 -26  -1  10   14.30    6.50
 -26  -1   9   -0.50    3.30
 -26  -1   8    2.70    3.80
 -26  -1   7   -4.00    2.60
 -26  -1   6    1.50    3.80
 -26  -1   5   -0.90    2.90
 -26  -1   4   48.60    8.10
  26   1  -3   -0.80    1.50
  26  -1  -3    2.00    1.90
 -26  -1   3   -2.90    2.20
  26  -1  -3   -1.10    3.00
  26   1  -2    4.90    2.00
  26  -1  -2    5.00    3.60
 -26  -1   2    2.10    3.10
  26  -1  -2   -1.60    1.90
  26   1  -1    1.40    1.60
  26  -1  -1   -1.20    1.70
  26  -1  -1   -1.20    2.30
 -26  -1   1    3.80    3.20
  26   1   0   -0.30    1.50
  26  -1   0    2.50    1.90
 -26  -1   0   -1.40    2.30
  26  -1   0    1.80    3.00
  26   1   1    0.10    1.30
 -26  -1  -1   -1.10    2.70
  26  -1   1   -1.10    1.40
  26  -1   1   -2.80    2.50
  26   1   2    9.40    2.50
  26  -1   2    9.90    2.60
  26  -1   2    8.80    4.30
 -26  -1  -2    2.80    3.50
  26  -1   3   -0.60    2.60
 -26  -1  -3   -1.80    2.60
  26  -1   3   -0.90    1.40
 -26  -1  -4   94.69   12.20
  26  -1   4   81.09    6.60
  26  -1   4   96.09   11.60
  26  -1   5   -0.50    3.10
  26  -1   5    1.40    1.70
 -26  -1  -5   -3.50    3.00
 -26  -1  -6   21.30    6.70
  26  -1   6   20.80    6.10
  26  -1   6   12.70    2.90
  26  -1   7   -0.40    3.20
 -26  -1  -7    7.70    4.90
  26  -1   7    0.10    1.80
  26  -1   8   21.70    3.60
  26  -1   9    1.40    1.80
  26  -1  10   56.29    5.40
  26  -1  11    3.30    2.00
 -26  -2  11    0.70    3.70
 -26  -2  10    4.70    4.70
 -26  -2   9   -1.70    3.30
 -26  -2   8   27.80    7.40
 -26  -2   7    0.90    3.50
 -26  -2   6   38.70    7.60
 -26  -2   5   -1.30    3.10
  26  -2  -5    1.10    3.30
  26  -2  -4    7.30    5.00
 -26  -2   4   12.40    4.80
  26  -2  -3    1.50    3.80
 -26  -2   3    1.80    3.20
 -26  -2   2  128.39   13.00
  26  -2  -2  125.49   14.20
  26  -2  -1   -1.80    2.90
 -26  -2   1    0.30    3.10
 -26  -2   0   79.99   10.70
  26  -2   0   79.19   11.00
 -26  -2  -1    1.20    3.10
  26  -2   1    0.40    2.90
  26  -2   2  113.29   13.30
 -26  -2  -2   93.79   11.70
  26  -2   3   -1.00    2.60
  26  -2   3    0.80    1.60
 -26  -2  -3   -1.10    2.90
 -26  -2  -4   -1.80    3.10
  26  -2   4    4.10    3.80
  26  -2   4    1.50    1.70
  26  -2   5   -1.30    3.10
  26  -2   5   -0.50    1.40
 -26  -2  -5   -0.50    3.20
 -26  -2  -6   27.60    7.90
  26  -2   6   28.90    3.40
  26  -2   6   25.10    6.80
  26  -2   7   -1.20    3.70
 -26  -2  -7   -2.90    3.40
  26  -2   7    3.50    1.60
  26  -2   8    9.40    5.50
  26  -2   8   14.60    2.40
 -26  -2  -8   20.30    7.40
 -26  -2  -9    1.30    5.80
  26  -2   9    1.60    4.10
  26  -2   9   -1.20    1.20
  26  -2  10    7.50    5.60
 -26  -3   9    0.10    3.80
 -26  -3   8   30.20    7.20
  26  -3  -7    4.30    5.70
 -26  -3   7   -3.20    3.00
  26  -3  -6   29.00    8.90
 -26  -3   6   24.10    6.30
  26  -3  -5   -1.30    3.90
 -26  -3   5   -1.00    2.50
  26  -3  -4   36.20    8.70
 -26  -3   4   24.50    6.10
 -26  -3   3    2.90    3.40
  26  -3  -3    3.30    4.10
 -26  -3   2   13.00    4.70
  26  -3  -2   12.80    5.30
 -26  -3   1    1.40    2.80
  26  -3  -1    1.10    3.60
 -26  -3   0   75.79   10.50
  26  -3   0   64.59   10.30
 -26  -3  -1   -0.90    3.10
  26  -3   1    0.80    3.00
 -26  -3  -2   13.20    5.50
  26  -3   2   16.50    5.80
  26  -3   3   -2.00    2.70
 -26  -3  -3    1.30    3.30
 -26  -3  -4   52.09    9.60
  26  -3   4   38.80    8.20
  26  -3   5   -4.90    2.80
 -26  -3  -5   -1.00    3.30
  26  -3   6   14.00    5.90
 -26  -3  -6   29.50    8.60
 -26  -3  -7   -5.60    3.10
  26  -3   7    0.70    4.20
 -26  -3  -8    7.70    6.30
  26  -3   8   11.00    5.80
  26  -3   9   -1.80    4.00
 -26  -3  -9    0.80    5.10
 -26  -4   6   31.30    7.10
  26  -4  -6   22.30    7.70
  26  -4  -5    3.10    5.00
 -26  -4   5   -0.20    3.10
  26  -4  -4    8.30    5.40
 -26  -4   4    1.80    3.50
 -26  -4   3   -3.80    2.30
  26  -4  -3    9.00    5.10
 -26  -4   2   34.30    7.30
  26  -4  -2   52.39    9.80
 -26  -4   1   -1.80    2.70
  26  -4  -1    4.40    4.00
  26  -4   0   22.60    7.20
 -26  -4   0   24.70    6.80
  26  -4   1   -2.70    2.90
 -26  -4  -1   -0.70    3.20
 -26  -4  -2    9.80    5.20
  26  -4   2   12.30    5.70
  26  -4   3   -2.30    3.30
 -26  -4  -3   -3.00    3.20
  26  -4   4   12.90    6.00
 -26  -4  -4    5.50    4.80
  26  -4   5   -2.10    3.50
 -26  -4  -5   -1.30    3.90
 -26  -4  -6   25.30    8.00
  26  -4   6   36.70    8.80
 -27   0   9   -0.30    4.40
 -27   0   8    0.20    4.10
 -27   0   7    2.80    4.10
  27   0  -6    5.80    2.90
 -27   0   6   11.30    4.90
  27   0  -5   -0.80    1.90
 -27   0   5    4.80    4.10
  27   0  -4    4.10    2.40
 -27   0   4    0.70    3.60
  27   0  -3   -3.10    1.60
 -27   0   3   -3.50    2.70
 -27   0   2   13.90    4.90
  27   0  -2    8.50    2.80
  27   0  -1    0.00    1.60
 -27   0   1   -2.40    2.30
 -27   0   0    7.70    3.80
  27   0   0    6.70    2.30
 -27   0  -1    1.10    3.50
  27   0   1   -0.90    1.50
 -27   0  -2  117.29   13.30
  27   0   2  128.49    7.10
  27   0   3   -1.20    1.60
 -27   0  -3    1.10    3.10
  27   0   4    5.10    2.30
  27   0   5   -1.20    1.50
  27   0   6    3.50    2.30
  27   0   7   -2.20    1.60
  27   0   8    0.80    1.80
  27   0   9   -1.30    1.50
  27   0  10   61.29    6.50
  27   0  11    0.30    1.90
 -27  -1  11   -1.90    4.00
 -27  -1  10   -0.70    3.40
 -27  -1   9    0.90    3.60
 -27  -1   8    7.10    5.30
 -27  -1   7    0.80    3.80
 -27  -1   6    8.50    4.50
 -27  -1   5   -1.30    3.30
 -27  -1   4   91.09   11.40
  27   1  -3    0.10    1.70
  27  -1  -3    0.20    1.90
 -27  -1   3    1.00    3.10
  27   1  -2  145.69    7.50
  27  -1  -2  143.79    8.30
  27  -1  -2  126.99   13.40
 -27  -1   2  146.19   14.30
  27   1  -1   -2.30    1.50
 -27  -1   1   -2.40    2.60
  27  -1  -1   -0.90    2.40
  27  -1  -1   -1.40    1.50
  27   1   0   26.00    3.80
  27  -1   0   22.30    6.00
  27  -1   0   19.10    3.30
 -27  -1   0   12.00    4.80
  27   1   1    1.90    1.80
  27  -1   1    2.00    3.20
  27  -1   1    2.50    2.10
 -27  -1  -1    0.30    3.10
  27   1   2  219.88    9.60
 -27  -1  -2  198.78   14.70
  27  -1   2  226.08   10.00
  27  -1   2  218.98   14.60
  27   1   3   -1.60    1.40
 -27  -1  -3   -1.90    3.20
  27  -1   3   -0.50    2.80
  27  -1   3    1.50    1.70
  27  -1   4  106.39   12.10
 -27  -1  -4   94.69   12.10
  27  -1   4  101.89    7.60
 -27  -1  -5    0.90    3.70
  27  -1   5   -2.50    2.80
  27  -1   5    1.60    1.70
  27  -1   6    5.20    3.90
  27  -1   6    6.80    2.40
 -27  -1  -6    7.80    4.90
  27  -1   7   -1.60    6.00
  27  -1   7    0.80    2.00
  27  -1   8   88.59    7.20
  27  -1   9    0.10    1.70
  27  -1  10   30.60    4.30
  27  -1  11   -2.60    1.60
 -27  -2  10    8.30    5.30
 -27  -2   9   -2.00    3.50
 -27  -2   8    0.80    3.50
 -27  -2   7    0.80    3.60
 -27  -2   6   14.40    5.50
 -27  -2   5   -2.30    2.80
  27  -2  -4    1.60    3.90
 -27  -2   4   -1.40    2.60
 -27  -2   3    0.70    3.00
  27  -2  -3   -4.40    2.50
  27  -2  -2   92.49   12.10
 -27  -2   2   96.39   11.70
  27  -2  -1   -2.60    2.60
 -27  -2   1   -2.10    2.50
 -27  -2   0   15.50    5.40
  27  -2   0   11.50    5.00
 -27  -2  -1   -2.20    2.40
  27  -2   1    0.00    3.20
 -27  -2  -2   31.70    7.50
  27  -2   2   25.30    6.50
 -27  -2  -3    3.40    4.10
  27  -2   3    1.50    1.70
  27  -2   3   -2.70    2.40
  27  -2   4   28.40    3.90
 -27  -2  -4   30.00    7.70
  27  -2   4   15.50    5.50
  27  -2   5   -3.40    2.80
 -27  -2  -5   -3.10    3.10
  27  -2   5    0.60    1.70
  27  -2   6    2.90    1.70
 -27  -2  -6    7.00    5.10
  27  -2   6    4.80    4.30
  27  -2   7    0.30    1.50
  27  -2   7    2.50    3.70
 -27  -2  -7   -0.20    3.80
  27  -2   8   15.30    2.60
 -27  -2  -8   18.80    7.70
  27  -2   8   22.80    7.10
  27  -2   9    4.00    4.90
  27  -2   9    0.80    1.40
  27  -2  10    4.40    4.60
 -27  -3   9   -5.40    3.00
 -27  -3   8   18.60    6.20
 -27  -3   7    1.40    3.40
 -27  -3   6   -0.60    3.10
  27  -3  -6   -2.70    4.10
 -27  -3   5    1.20    2.90
  27  -3  -5   -0.60    4.00
  27  -3  -4   59.39   10.90
 -27  -3   4   47.90    8.70
  27  -3  -3   -3.00    3.40
 -27  -3   3    2.70    3.10
 -27  -3   2   19.10    5.70
  27  -3  -2   24.10    7.10
  27  -3  -1   -4.30    2.60
 -27  -3   1   -3.40    2.80
  27  -3   0    6.90    4.70
 -27  -3   0   11.90    4.60
 -27  -3  -1   -0.60    3.10
  27  -3   1    2.00    4.10
  27  -3   2   64.49   10.90
 -27  -3  -2   58.49    9.90
  27  -3   3   -0.50    3.20
 -27  -3  -3    2.10    3.50
  27  -3   4    9.00    4.70
 -27  -3  -4   14.40    6.00
 -27  -3  -5   -1.20    3.60
  27  -3   5    3.20    4.20
  27  -3   6   -2.30    3.30
 -27  -3  -6    5.40    5.30
  27  -3   7    8.70    5.40
 -27  -3  -7   -4.20    3.60
 -27  -3  -8   -4.90    4.10
  27  -3   8   -3.70    3.90
  27  -4  -5    4.00    5.20
 -27  -4   5   -0.10    3.00
  27  -4  -4   15.70    6.70
 -27  -4   4   10.10    4.60
 -27  -4   3    1.90    3.20
  27  -4  -3    2.10    4.10
 -27  -4   2    2.50    3.80
  27  -4  -2   -2.10    3.60
  27  -4  -1    1.30    4.10
 -27  -4   1   -0.80    3.20
 -27  -4   0   10.60    5.20
  27  -4   0    8.50    4.80
  27  -4   1   -3.60    3.00
 -27  -4  -1    2.50    3.70
 -27  -4  -2   41.50    8.60
  27  -4   2   62.69   11.40
  27  -4   3   -2.90    3.00
 -27  -4  -3    2.20    3.90
 -27  -4  -4   21.90    6.70
  27  -4   4   15.60    6.00
  27  -4   5    3.90    4.50
 -27  -4  -5   -2.10    3.70
 -28   0   8   16.10    6.90
 -28   0   7   -2.10    3.40
 -28   0   6   -1.30    3.50
  28   0  -6   -0.40    2.30
 -28   0   5    3.90    4.20
  28   0  -5    1.10    2.30
  28   0  -4  106.89    8.50
 -28   0   4  121.49   13.90
  28   0  -3   -0.30    1.70
 -28   0   3    3.40    3.50
  28   0  -2   -0.20    1.80
 -28   0   2    0.30    3.50
  28   0  -1   -0.30    1.50
 -28   0   1   -0.20    3.40
  28   0   0    5.10    2.30
 -28   0   0    5.40    3.90
  28   0   1   -0.80    1.50
 -28   0  -1    0.30    2.90
 -28   0  -2    0.90    3.30
  28   0   2   -0.20    1.40
  28   0   3    2.60    2.20
 -28   0  -3   -0.80    3.50
  28   0   4    1.00    2.20
  28   0   5    0.60    1.80
  28   0   6   -0.10    1.90
  28   0   7   -1.80    1.60
  28   0   8   20.50    3.90
  28   0   9   -0.70    1.90
  28   0  10   -1.90    1.90
  28   0  11   -0.60    1.90
 -28  -1  11    7.60    5.40
 -28  -1  10   13.70    6.50
 -28  -1   9    0.20    3.90
 -28  -1   8  108.39   13.90
 -28  -1   7    0.80    3.40
 -28  -1   6    9.20    5.00
 -28  -1   5    0.20    3.40
 -28  -1   4  160.98   15.50
 -28  -1   3   -1.50    2.80
  28  -1  -3   -0.50    1.80
  28   1  -2   -1.80    1.40
 -28  -1   2   -1.20    2.70
  28  -1  -2    0.80    1.90
  28   1  -1    0.00    1.60
  28  -1  -1   -2.70    1.60
 -28  -1   1   -0.40    2.90
  28  -1  -1   -2.80    5.00
  28   1   0    8.50    2.70
  28  -1   0    9.50    4.90
 -28  -1   0    9.60    4.40
  28  -1   0    4.40    2.20
  28   1   1   -0.50    1.70
  28  -1   1   -3.80    2.70
 -28  -1  -1    2.60    3.30
  28  -1   1    1.10    1.90
  28   1   2   47.50    5.00
 -28  -1  -2   32.70    7.40
  28  -1   2   56.39    5.90
  28  -1   2   34.60    7.30
  28   1   3    0.00    1.70
 -28  -1  -3    0.90    3.70
  28  -1   3   -0.80    1.40
  28  -1   3   -4.70    2.60
  28  -1   4  183.68   14.00
  28  -1   4  154.78    8.30
 -28  -1  -4  125.79   14.40
  28  -1   5    1.60    1.70
  28  -1   5    0.60    3.10
 -28  -1  -5   -3.40    3.30
 -28  -1  -6   61.79   11.10
  28  -1   6   44.50    5.30
  28  -1   7    0.50    1.60
  28  -1   8   22.80    4.00
  28  -1   9   -0.80    1.80
  28  -1  10   32.00    4.40
  28  -1  11    0.20    1.90
 -28  -2  10    0.60    3.80
 -28  -2   9   -2.90    3.80
 -28  -2   8    6.10    4.50
 -28  -2   7   -1.20    3.30
 -28  -2   6    4.90    4.20
 -28  -2   5   -3.40    2.80
 -28  -2   4  119.19   13.60
  28  -2  -4  120.69   14.60
  28  -2  -3   -2.90    2.90
 -28  -2   3   -2.50    2.40
 -28  -2   2    2.50    3.60
  28  -2  -2   -2.50    2.70
  28  -2  -1   -2.20    2.90
 -28  -2   1   -2.10    2.80
  28  -2   0    4.10    3.80
 -28  -2   0    1.50    3.60
 -28  -2  -1    6.20    4.00
  28  -2   1   -0.70    3.00
  28  -2   2   -1.80    3.10
 -28  -2  -2    1.80    3.50
  28  -2   3    1.10    3.20
 -28  -2  -3    3.30    4.40
  28  -2   3    0.30    1.80
  28  -2   4    9.60    2.60
 -28  -2  -4   17.80    6.20
  28  -2   4   10.50    4.90
  28  -2   5    2.40    2.00
  28  -2   5   -2.00    2.90
 -28  -2  -5    0.70    3.60
  28  -2   6    8.90    2.40
 -28  -2  -6    4.30    5.20
  28  -2   6   17.40    6.50
  28  -2   7    2.00    1.70
 -28  -2  -7   -3.20    3.30
  28  -2   7    2.70    4.00
 -28  -2  -8   13.20    6.80
  28  -2   8   17.40    6.80
  28  -2   8   14.70    2.60
  28  -2   9   -3.20    3.40
  28  -2   9    1.20    1.50
  28  -2  10    7.60    6.70
 -28  -3   8   11.00    5.30
 -28  -3   7   -3.50    2.50
 -28  -3   6    0.30    3.20
  28  -3  -5   -3.00    3.30
 -28  -3   5   -4.20    2.40
 -28  -3   4   75.89   10.80
  28  -3  -4   70.99   12.00
 -28  -3   3   -3.30    2.70
  28  -3  -3   -1.10    3.70
 -28  -3   2    3.30    3.80
  28  -3  -2    1.40    4.20
 -28  -3   1   -1.00    3.50
  28  -3  -1    3.90    4.70
  28  -3   0   31.90    7.70
 -28  -3   0   28.90    6.80
 -28  -3  -1   -0.30    3.10
  28  -3   1   -0.90    3.20
  28  -3   2   12.60    5.70
 -28  -3  -2    5.60    4.60
  28  -3   3    0.10    3.60
 -28  -3  -3   -0.10    3.30
  28  -3   4   13.30    6.00
 -28  -3  -4   11.20    5.80
  28  -3   5    0.90    3.70
 -28  -3  -5   -3.70    3.20
  28  -3   6    5.20    4.90
 -28  -3  -6    6.70    5.20
 -28  -3  -7   -2.50    4.30
  28  -3   7    0.00    3.90
  28  -3   8   19.70    7.60
 -28  -3  -8   14.70    7.90
  28  -4  -5    0.90    4.70
 -28  -4   5    0.40    3.20
  28  -4  -4   62.79   12.00
 -28  -4   4   49.00    8.40
 -28  -4   3    0.20    3.10
  28  -4  -3    0.50    3.80
  28  -4  -2   29.90    8.30
 -28  -4   2   28.50    7.10
 -28  -4   1    0.90    3.50
  28  -4  -1    3.10    4.30
  28  -4   0    6.20    4.60
 -28  -4   0    5.20    4.50
  28  -4   1   -4.30    2.80
 -28  -4  -1   -0.30    3.50
  28  -4   2   14.10    6.50
 -28  -4  -2   17.80    6.90
  28  -4   3    4.50    4.50
 -28  -4  -3   -1.00    3.50
 -28  -4  -4   -3.60    3.80
  28  -4   4   -1.00    3.50
 -29   0   8    0.80    4.70
 -29   0   7    4.70    4.30
 -29   0   6  135.89   15.20
  29   0  -6  143.49   10.80
  29   0  -5    0.80    2.10
 -29   0   5    0.60    3.50
 -29   0   4    2.90    3.60
  29   0  -4   -2.00    1.90
 -29   0   3   -1.20    3.40
  29   0  -3    3.20    2.50
 -29   0   2  183.38   14.20
  29   0  -2  158.68    8.90
 -29   0   1    1.40    3.70
  29   0  -1   -2.50    1.50
  29   0   0   13.00    3.20
 -29   0   0    6.20    3.60
 -29   0  -1   -0.30    2.90
  29   0   1   -1.70    1.60
  29   0   2  175.08    8.80
 -29   0  -2  162.78   16.10
  29   0   3   -1.40    1.50
  29   0   4   -1.80    1.50
  29   0   5    2.40    2.10
  29   0   6   44.50    5.30
  29   0   7   -2.40    1.80
  29   0   8   -0.30    2.10
  29   0   9   -0.80    1.90
  29   0  10   22.40    4.20
 -29  -1  10   44.20    9.90
 -29  -1   9   -5.30    3.20
 -29  -1   8    7.00    4.80
 -29  -1   7    1.10    3.80
 -29  -1   6    0.20    3.90
 -29  -1   5    0.10    3.30
 -29  -1   4   10.10    5.10
  29  -1  -3   -0.30    2.00
 -29  -1   3    5.50    4.20
  29   1  -2   14.20    3.70
  29  -1  -2   17.80    3.90
 -29  -1   2   22.90    6.50
  29   1  -1    2.40    2.00
 -29  -1   1    5.60    4.10
  29  -1  -1    0.30    1.80
  29   1   0  127.29    8.80
 -29  -1   0  103.69   12.80
  29  -1   0   89.49    7.90
  29   1   1    2.50    1.90
 -29  -1  -1    3.30    3.70
  29  -1   1    0.40    1.80
  29   1   2   66.19    6.20
 -29  -1  -2   57.99    9.60
  29  -1   2   50.59   12.00
  29  -1   2   60.69    6.20
  29   1   3   -1.70    1.70
  29  -1   3    2.00    2.10
  29  -1   3    0.10    5.80
 -29  -1  -3    4.00    4.70
  29   1   4    6.40    2.40
 -29  -1  -4   13.30    5.60
  29  -1   4    1.90    2.00
 -29  -1  -5   -0.60    3.70
  29  -1   5   -2.40    1.40
  29  -1   6   94.49    7.70
 -29  -1  -6   88.39   14.20
  29  -1   7   -1.80    1.40
  29  -1   8   91.49    7.40
  29  -1   9   -1.30    1.60
  29  -1  10    4.80    2.30
 -29  -2   9    0.40    3.80
 -29  -2   8   14.80    6.00
 -29  -2   7   -1.10    3.30
 -29  -2   6    6.00    4.40
 -29  -2   5   -2.40    3.00
 -29  -2   4   23.00    6.50
 -29  -2   3   -0.40    3.60
  29  -2  -3   -1.50    2.90
  29  -2  -2   35.80    8.70
 -29  -2   2   26.20    6.90
  29  -2  -1    4.40    4.10
 -29  -2   1    1.40    3.50
  29  -2   0   78.19   11.40
 -29  -2   0   55.49    9.40
 -29  -2  -1    1.80    3.60
  29  -2   1   -1.70    3.60
  29  -2   2   32.80    7.50
 -29  -2  -2   16.00    5.90
  29  -2   3   -4.90    2.70
  29  -2   3   -1.00    1.40
 -29  -2  -3   -4.80    3.00
 -29  -2  -4   14.40    6.10
  29  -2   4    2.50    1.90
  29  -2   4    5.80    4.60
 -29  -2  -5   -6.10    3.50
  29  -2   5    0.00    3.70
  29  -2   5   -0.80    1.50
  29  -2   6   89.09    6.60
 -29  -2  -6   70.19   11.90
  29  -2   6  104.09   13.40
  29  -2   7   -0.70    1.50
  29  -2   7    1.80    4.30
 -29  -2  -7    0.00    4.50
  29  -2   8   12.00    2.50
 -29  -2  -8   15.40    7.10
  29  -2   8   13.70    6.10
  29  -2   9   -2.20    4.10
  29  -2   9   -2.20    1.30
 -29  -3   7   -0.70    3.10
 -29  -3   6   38.10    8.50
 -29  -3   5   -3.50    2.60
  29  -3  -5   -1.60    3.90
  29  -3  -4   41.80    9.90
 -29  -3   4   46.20    8.60
  29  -3  -3    6.70    4.20
 -29  -3   3   -3.40    2.90
 -29  -3   2    2.10    3.60
  29  -3  -2    4.00    4.20
  29  -3  -1   -0.20    3.70
 -29  -3   1    1.60    3.40
 -29  -3   0    4.50    4.00
  29  -3   0    3.90    4.10
  29  -3   1   -0.10    4.00
 -29  -3  -1   -3.40    2.90
  29  -3   2    0.00    3.80
 -29  -3  -2    0.50    3.80
  29  -3   3    2.10    3.70
 -29  -3  -3    1.00    3.60
 -29  -3  -4   -2.20    3.90
  29  -3   4    1.50    4.10
  29  -3   5   -1.10    3.50
 -29  -3  -5    1.30    3.90
 -29  -3  -6    2.60    4.50
  29  -3   6   -0.90    3.80
  29  -3   7    4.50    5.40
 -29  -3  -7   -2.50    4.30
  29  -4  -4    9.20    6.50
  29  -4  -3   -2.30    4.10
 -29  -4   3    1.50    3.60
 -29  -4   2    1.40    4.20
  29  -4  -2   14.30    6.40
 -29  -4   1   -4.00    3.00
  29  -4  -1    4.20    4.80
 -29  -4   0   -1.10    3.20
  29  -4   0    4.60    4.60
 -29  -4  -1   -3.60    3.40
  29  -4   1   -1.80    3.70
 -29  -4  -2    3.70    4.50
  29  -4   2   14.30    6.20
  29  -4   3   -3.10    2.90
 -29  -4  -3    4.40    4.50
 -30   0   7    0.00    4.40
 -30   0   6   -3.00    3.30
  30   0  -6    1.00    2.50
  30   0  -5    1.40    2.40
 -30   0   5    5.40    3.80
 -30   0   4   38.60    8.60
  30   0  -4   26.30    4.90
  30   0  -3    1.00    2.20
 -30   0   3    6.50    4.30
 -30   0   2    4.50    3.50
  30   0  -2    1.60    2.20
 -30   0   1    1.20    3.70
  30   0  -1   -1.20    1.70
  30   0   0  764.22   24.40
 -30   0   0  836.62   33.30
  30   0   1    0.00    1.80
 -30   0  -1    0.50    3.90
  30   0   2    7.80    2.50
  30   0   3   -1.90    1.70
  30   0   4   14.50    3.70
  30   0   5    2.00    2.20
  30   0   6    2.80    2.10
  30   0   7    3.60    2.40
  30   0   8   29.60    5.00
  30   0   9   -0.50    2.20
  30   0  10   -0.80    2.00
 -30  -1  10    9.90    6.20
 -30  -1   9   -0.10    4.40
 -30  -1   8   12.90    6.10
 -30  -1   7    2.00    4.40
 -30  -1   6   14.70    6.40
 -30  -1   5   -1.00    3.50
 -30  -1   4   13.10    5.90
  30  -1  -3   -1.30    2.10
 -30  -1   3    0.20    3.00
 -30  -1   2   19.30    6.20
  30  -1  -2   33.30    5.20
  30   1  -1   -0.20    1.80
  30  -1  -1   -2.60    1.50
 -30  -1   1   -0.30    3.10
  30   1   0   51.69    5.70
 -30  -1   0   36.20    7.70
  30  -1   0   47.30    5.80
  30   1   1    1.00    1.90
 -30  -1  -1    2.70    4.00
  30  -1   1    1.00    2.10
  30   1   2   23.40    4.20
 -30  -1  -2   13.90    6.00
  30  -1   2   27.60    4.40
  30   1   3   -1.40    1.70
  30  -1   3    0.40    1.80
 -30  -1  -3    0.20    3.80
  30   1   4   91.19    7.70
 -30  -1  -4  119.29   14.70
  30  -1   4   78.99    7.00
  30   1   5   -1.00    1.90
 -30  -1  -5    0.00    3.90
  30  -1   5   -1.00    1.70
  30  -1   6   13.20    3.30
  30  -1   7    0.10    1.90
  30  -1   8    0.70    2.00
  30  -1   9    1.20    1.80
  30  -1  10   10.70    3.20
 -30  -2   9    5.10    4.80
 -30  -2   8   -5.10    3.10
 -30  -2   7   -0.70    3.30
 -30  -2   6    7.40    4.50
 -30  -2   5    3.30    3.90
 -30  -2   4   40.20    8.60
 -30  -2   3   -2.10    2.80
 -30  -2   2   17.30    6.00
  30  -2  -2   13.30    5.80
 -30  -2   1   -0.30    3.20
  30  -2  -1    5.40    4.10
  30  -2   0   39.90    8.40
 -30  -2   0   45.80    8.90
 -30  -2  -1    0.10    3.70
  30  -2   1    0.30    4.50
 -30  -2  -2   12.00    5.90
  30  -2   2    4.90    4.50
  30  -2   3   -2.40    1.50
 -30  -2  -3   -1.20    3.10
  30  -2   3    5.70    4.60
  30  -2   4    1.60    1.90
  30  -2   4    0.80    4.10
 -30  -2  -4    0.30    3.80
  30  -2   5   -0.40    1.80
 -30  -2  -5    1.90    4.30
  30  -2   5   -1.70    3.10
  30  -2   6   16.30    3.10
  30  -2   6   -0.20    3.70
 -30  -2  -6    6.30    5.40
  30  -2   7   -1.20    1.50
 -30  -2  -7   -0.90    4.60
  30  -2   7    1.10    3.90
  30  -2   8   10.70    6.10
  30  -2   8    1.40    1.80
  30  -2   9   -1.20    1.40
 -30  -3   7    0.30    3.30
 -30  -3   6    7.60    4.60
 -30  -3   5   -0.10    3.10
  30  -3  -4    1.90    4.00
 -30  -3   4   -2.50    3.10
  30  -3  -3    3.50    4.90
 -30  -3   3    0.20    3.50
  30  -3  -2   35.40    9.00
 -30  -3   2   30.30    7.40
  30  -3  -1   -2.90    3.00
 -30  -3   1   -0.10    3.40
 -30  -3   0   -0.30    3.60
  30  -3   0   -0.50    3.50
 -30  -3  -1   -3.20    3.20
  30  -3   1   -5.00    3.40
  30  -3   2   18.80    6.70
 -30  -3  -2   13.50    6.00
  30  -3   3   -1.10    3.60
 -30  -3  -3   -1.50    3.30
  30  -3   4    5.90    5.20
 -30  -3  -4    1.70    4.20
 -30  -3  -5   -4.80    3.40
  30  -3   5    3.10    4.40
  30  -3   6    3.00    5.10
 -30  -3  -6    7.20    5.90
 -30  -3  -7   -5.10    3.80
  30  -3   7    2.00    5.10
  30  -4  -2   20.80    7.70
 -30  -4   2   32.30    7.70
 -30  -4   1    2.30    4.10
  30  -4  -1    3.30    4.80
  30  -4   0   -1.70    3.50
 -30  -4   0    2.70    4.40
  30  -4   1   -0.70    4.40
 -30  -4  -1    4.30    4.60
 -30  -4  -2    3.10    4.30
  30  -4   2    6.80    5.30
  31   0  -6   14.80    4.40
 -31   0   6   28.80    9.00
 -31   0   5    0.20    3.90
  31   0  -5   -0.20    2.20
  31   0  -4   -0.50    2.10
 -31   0   4   -0.10    4.00
  31   0  -3   -1.90    1.90
 -31   0   3    1.60    4.00
  31   0  -2  255.87   12.30
 -31   0   2  305.57   19.00
  31   0  -1   -2.00    1.90
 -31   0   1   -1.60    3.50
 -31   0   0   12.40    4.90
  31   0   0    7.70    2.80
  31   0   1   -2.70    1.70
  31   0   2  520.55   18.20
  31   0   3    1.60    2.10
  31   0   4   -0.50    2.00
  31   0   5   -2.50    1.70
  31   0   6   31.20    4.70
  31   0   7    1.50    2.30
  31   0   8    3.10    2.40
  31   0   9    2.00    2.20
  31   0  10   41.20    5.70
 -31  -1   9    1.20    4.70
 -31  -1   8    1.30    4.00
 -31  -1   7   -1.90    3.90
 -31  -1   6   -4.20    3.20
 -31  -1   5   -1.00    3.80
 -31  -1   4    2.50    4.00
 -31  -1   3   -0.90    3.60
  31  -1  -3    1.20    2.50
  31  -1  -2   54.09    6.70
 -31  -1   2   59.59   10.60
  31   1  -1   -1.20    1.70
 -31  -1   1   -3.20    3.10
  31  -1  -1   -0.50    2.00
  31   1   0  190.48    9.70
 -31  -1   0  202.78   15.80
  31  -1   0  205.58   10.50
  31   1   1    0.90    2.10
  31  -1   1    3.60    2.40
 -31  -1  -1   -1.50    3.30
  31   1   2    6.90    2.80
  31  -1   2    6.60    2.70
 -31  -1  -2   17.10    6.60
  31   1   3   -1.50    1.90
  31  -1   3   -4.00    1.40
 -31  -1  -3    1.50    4.10
  31   1   4    3.10    2.20
 -31  -1  -4    3.40    4.70
  31  -1   4    2.60    2.20
  31   1   5    0.00    2.00
 -31  -1  -5    2.50    4.80
  31  -1   5   -3.80    1.40
  31   1   6   27.60    4.60
  31  -1   6   22.30    4.10
  31   1   7   -0.20    2.10
  31  -1   7    0.90    1.90
  31  -1   8   47.90    5.70
  31  -1   9   -0.60    1.70
 -31  -2   8    4.60    4.90
 -31  -2   7    4.60    4.30
 -31  -2   6   93.89   13.20
 -31  -2   5   -4.40    3.30
 -31  -2   4   -1.30    3.20
 -31  -2   3    2.20    3.60
 -31  -2   2   39.10    8.40
  31  -2  -1   -0.50    3.20
 -31  -2   1   -0.50    3.00
  31  -2   0    3.60    3.90
 -31  -2   0    1.70    4.00
  31  -2   1   -2.10    3.40
 -31  -2  -1   -5.10    3.10
  31  -2   2    1.20    3.70
 -31  -2  -2    4.20    4.80
  31  -2   3   -2.10    3.40
  31  -2   3   -0.30    1.80
 -31  -2  -3    1.90    4.60
  31  -2   4    3.60    2.30
  31  -2   4    4.90    4.80
 -31  -2  -4    3.00    4.40
  31  -2   5   -1.10    3.80
 -31  -2  -5   -3.40    3.90
  31  -2   5   -4.10    1.50
  31  -2   6   22.90    3.70
 -31  -2  -6   31.60    9.50
  31  -2   6   17.90    6.90
 -31  -2  -7    0.80    4.70
  31  -2   7   -0.60    1.70
  31  -2   8    0.30    1.70
 -31  -3   6    0.30    4.00
 -31  -3   5    1.00    3.60
 -31  -3   4    6.40    5.20
 -31  -3   3   -1.80    3.10
  31  -3  -3   -5.70    3.60
 -31  -3   2    2.00    3.70
  31  -3  -2   -1.30    3.90
  31  -3  -1   -2.90    3.30
 -31  -3   1   -0.40    3.50
  31  -3   0    8.60    5.60
 -31  -3   0    0.40    4.20
  31  -3   1   -1.20    3.80
 -31  -3  -1    1.20    3.70
 -31  -3  -2   21.50    6.80
  31  -3   2   12.20    6.00
 -31  -3  -3   -1.70    3.70
  31  -3   3    0.10    4.40
 -31  -3  -4   16.70    7.00
  31  -3   4    3.50    5.10
  31  -3   5    2.10    4.40
 -31  -3  -5   -1.30    4.10
 -31  -3  -6    4.20    4.90
  31  -3   6    7.00    5.60
  32   0  -6    5.70    3.10
  32   0  -5   -2.10    2.10
 -32   0   4  101.39   15.70
  32   0  -4   84.19    8.30
 -32   0   3    3.40    4.30
  32   0  -3   -1.20    2.00
  32   0  -2    1.40    2.00
 -32   0   2    3.80    4.80
  32   0  -1   -0.30    2.20
  32   0   0   43.00    5.60
  32   0   1   -3.40    1.60
  32   0   2    9.00    3.10
  32   0   3    2.90    2.30
  32   0   4  117.19    9.30
  32   0   5   -1.90    2.10
  32   0   6   -0.30    2.10
  32   0   7    0.20    2.10
  32   0   8   59.59    6.90
  32   0   9   -1.80    2.30
 -32  -1   9    5.50    5.20
 -32  -1   8    4.30    5.10
 -32  -1   7    2.30    4.70
 -32  -1   6    4.30    4.70
 -32  -1   5    0.10    3.90
 -32  -1   4    2.20    4.30
  32  -1  -3    1.50    2.40
 -32  -1   3    0.70    3.90
  32  -1  -2  126.19    9.80
 -32  -1   2  131.09   15.60
 -32  -1   1   -2.60    3.50
  32  -1  -1    1.50    2.30
  32   1   0  144.99    8.30
  32  -1   0  119.99    9.50
 -32  -1   0  130.99   15.00
  32   1   1   -1.00    2.00
 -32  -1  -1    0.80    3.90
  32  -1   1    0.30    1.70
  32   1   2   60.19    6.60
 -32  -1  -2   44.60    9.50
  32  -1   2   41.80    5.50
  32   1   3   -3.10    2.00
 -32  -1  -3    1.50    4.00
  32  -1   3    0.00    1.80
  32   1   4    0.70    2.30
  32  -1   4    1.80    2.20
 -32  -1  -4   -2.90    3.80
  32   1   5   -1.50    2.10
  32  -1   5   -2.50    1.50
  32   1   6    8.20    3.10
  32  -1   6    1.30    2.20
  32   1   7    0.60    2.30
  32  -1   7    1.90    2.00
  32   1   8   45.40    6.40
  32  -1   8   38.10    5.10
  32   1   9   -2.60    2.10
  32  -1   9   -2.10    1.80
 -32  -2   8   11.10    5.90
 -32  -2   7   -4.70    2.90
 -32  -2   6   10.00    5.50
 -32  -2   5   -3.30    3.00
 -32  -2   4   53.99   10.40
 -32  -2   3   -0.40    3.70
 -32  -2   2   10.70    5.00
 -32  -2   1   -2.60    3.10
 -32  -2   0  101.49   13.70
 -32  -2  -1    2.50    4.80
  32  -2   1   -2.10    3.50
  32  -2   2    1.90    4.40
 -32  -2  -2    0.30    3.50
 -32  -2  -3    2.00    4.30
  32  -2   3    1.40    2.00
  32  -2   3   -3.20    2.70
  32  -2   4    9.40    2.80
 -32  -2  -4   10.10    5.70
  32  -2   4    7.80    5.80
  32  -2   5   -2.40    1.60
  32  -2   5   -4.40    5.30
 -32  -2  -5    8.00    5.90
  32  -2   6   -1.30    1.70
 -32  -2  -6    3.70    4.80
 -32  -2  -7   -4.20    4.00
  32  -2   7    2.40    2.10
  32  -2   8    2.40    1.90
 -32  -3   5    0.10    3.70
 -32  -3   4    0.80    3.70
  32  -3  -3   -1.50    4.00
 -32  -3   3   -2.50    3.40
 -32  -3   2   12.20    5.00
  32  -3  -2   17.70    6.90
 -32  -3   1    5.30    4.50
  32  -3  -1    4.00    4.70
  32  -3   0   55.59   10.70
 -32  -3   0   42.00    9.00
  32  -3   1    0.90    4.00
 -32  -3  -1   -2.40    3.50
 -32  -3  -2   20.10    7.20
  32  -3   2   29.40    8.90
 -32  -3  -3    0.30    4.10
  32  -3   3   -4.30    3.20
  32  -3   4   13.70    6.20
 -32  -3  -4   20.70    7.50
  32  -3   5   -2.00    4.10
 -32  -3  -5   -2.80    3.70
  33   0  -6    2.20    2.90
  33   0  -5   -3.60    2.30
  33   0  -4   -1.60    2.30
  33   0  -3    0.80    2.40
  33   0  -2   17.70    4.30
  33   0  -1    2.00    2.30
  33   0   0    2.10    2.50
  33   0   1    0.50    2.10
  33   0   3   -4.00    1.90
  33   0   4    3.00    2.30
  33   0   5    0.80    2.40
  33   0   6  167.78    9.50
  33   0   7    2.40    2.40
  33   0   8    3.70    2.80
  33   0   9   -1.50    2.20
 -33  -1   8   36.30    9.40
 -33  -1   7   -4.10    4.10
 -33  -1   6    1.40    4.80
 -33  -1   5   -0.70    3.50
 -33  -1   4    2.10    4.30
  33  -1  -3   -2.10    2.00
 -33  -1   3    1.30    4.10
  33  -1  -2    5.90    3.10
 -33  -1   2   14.80    6.30
  33  -1  -1   -2.30    1.90
 -33  -1   1    0.00    4.00
  33   1   0    4.10    2.50
  33  -1   0    5.40    2.60
 -33  -1   0    4.30    4.10
  33   1   1   -2.00    2.00
  33  -1   1    2.10    2.40
 -33  -1  -1   -3.70    3.30
  33   1   2    7.20    3.10
 -33  -1  -2   12.50    5.80
  33  -1   2    7.20    3.00
  33   1   3   -1.70    2.00
  33  -1   3    2.60    2.30
 -33  -1  -3   -3.10    4.10
  33   1   4   13.00    3.60
  33  -1   4    6.40    2.70
  33   1   5    0.80    2.30
  33  -1   5    0.50    2.00
  33   1   6   12.30    3.50
  33  -1   6    7.20    2.90
  33   1   7   -0.20    2.70
  33  -1   7    0.60    2.10
  33   1   8    2.10    2.80
  33  -1   8    2.10    2.30
 -33  -2   7    0.30    4.30
 -33  -2   6   69.59   11.70
 -33  -2   5   -1.40    3.90
 -33  -2   4    1.40    4.50
 -33  -2   3   -2.10    3.70
 -33  -2   2    1.00    4.00
 -33  -2   1    0.30    3.70
 -33  -2   0   18.20    6.70
 -33  -2  -1   -2.60    3.90
 -33  -2  -2   -0.70    4.20
  33  -2   3    2.30    2.20
 -33  -2  -3    4.60    4.40
  33  -2   4    8.90    2.90
 -33  -2  -4    6.40    5.30
 -33  -2  -5    3.90    5.00
  33  -2   5   -1.00    1.90
  33  -2   6   65.89    6.10
 -33  -2  -6   58.59   12.00
  33  -2   7    1.20    1.90
 -33  -3   4   37.00    9.10
 -33  -3   3    7.40    4.90
  33  -3  -2   44.30   11.00
 -33  -3   2   43.00    9.50
 -33  -3   1    1.70    4.30
  33  -3  -1    3.20    4.70
 -33  -3   0   -0.30    3.70
  33  -3   0   -2.20    4.00
 -33  -3  -1   -2.90    3.60
  33  -3   1    5.20    4.80
  33  -3   2    3.80    4.70
 -33  -3  -2    2.80    4.80
 -33  -3  -3    1.10    4.60
  33  -3   3   -2.60    4.10
  33  -3   4   23.00    7.90
 -33  -3  -4   21.10    7.50
  34   0  -6    0.70    2.80
  34   0  -5    1.80    2.80
  34   0  -4    4.10    3.00
  34   0  -3    2.80    2.90
  34   0  -2   -1.60    2.00
  34   0  -1   -3.20    1.70
  34   0   0    1.90    2.40
  34   0   1   -0.50    2.20
  34   0   2    0.90    2.00
  34   0   3    5.90    2.80
  34   0   4   95.89    8.80
  34   0   5   -0.80    2.00
  34   0   6    1.70    2.40
  34   0   7    0.30    2.60
  34   0   8   76.29    7.60
 -34  -1   8   13.90    6.80
 -34  -1   7   -3.00    4.00
 -34  -1   6   -0.50    4.30
 -34  -1   5    1.70    4.30
 -34  -1   4   59.49   11.30
  34  -1  -3    3.60    2.70
 -34  -1   3    1.70    4.60
  34  -1  -2    6.20    3.10
 -34  -1   2   -3.30    4.10
 -34  -1   1    0.90    3.60
  34  -1  -1   -1.50    2.00
  34   1   0   17.10    4.40
 -34  -1   0   14.70    6.20
  34  -1   0    9.70    3.40
  34   1   1    1.20    2.40
 -34  -1  -1   -1.40    3.90
  34  -1   1   -0.60    2.00
  34   1   2  159.28   11.10
 -34  -1  -2   77.79   12.90
  34  -1   2  113.79    9.30
  34   1   3    3.10    2.90
  34  -1   3    2.60    2.30
 -34  -1  -3    3.30    4.80
  34   1   4   11.10    3.50
  34  -1   4    3.70    2.40
  34   1   5    4.20    3.00
  34  -1   5    0.40    2.00
  34   1   6    0.40    2.20
  34  -1   6    5.90    2.60
  34   1   7   -3.60    2.10
  34  -1   7    1.80    2.30
  34   1   8    0.00    2.20
  34  -1   8   -0.90    1.90
 -34  -2   6    2.20    4.50
 -34  -2   5   -0.90    3.90
 -34  -2   4   32.00    8.50
 -34  -2   3   -0.80    4.30
 -34  -2   2   35.50    8.90
 -34  -2   1   -2.30    3.70
 -34  -2   0   47.80   10.10
 -34  -2  -1   -2.60    4.00
 -34  -2  -2   -7.80    3.10
  34  -2   3    1.90    2.20
 -34  -2  -3    2.20    4.00
 -34  -2  -4   30.80    9.10
  34  -2   4   20.60    3.90
 -34  -2  -5    2.80    5.00
  34  -2   5   -2.30    1.70
  34  -2   6    3.20    2.30
 -34  -2  -6   14.00    7.10
 -34  -3   3   -0.90    3.80
 -34  -3   2    0.60    4.20
 -34  -3   1    5.10    4.60
 -34  -3   0    8.50    5.80
  34  -3   0   17.20    7.10
 -34  -3  -1   -4.50    3.90
  34  -3   1    6.00    5.70
 -34  -3  -2   -0.90    4.00
  34  -3   2   -6.80    3.70
 -34  -3  -3   -0.30    4.50
  34  -3   3   -1.70    4.50
  35   0  -6    5.10    3.40
  35   0  -5   -1.70    2.50
  35   0  -4   -0.10    2.60
  35   0  -3    3.30    3.10
  35   0  -2    9.50    3.70
  35   0  -1   -0.70    2.20
  35   0   0    3.10    2.60
  35   0   1    0.90    2.30
  35   0   2  115.99    9.80
  35   0   3    1.20    2.70
  35   0   4    0.00    2.50
  35   0   5   -0.30    2.40
  35   0   6   56.79    7.00
  35   0   7   -0.90    2.30
 -35  -1   7   -6.30    3.60
 -35  -1   6   -2.70    3.50
 -35  -1   5    2.40    4.70
 -35  -1   4   -1.50    4.00
  35  -1  -3   -2.10    2.10
 -35  -1   3    6.50    5.70
 -35  -1   2    4.40    5.50
  35  -1  -2    5.40    3.10
  35  -1  -1    2.70    3.00
 -35  -1   1    3.30    4.50
  35  -1   0   70.19    7.90
 -35  -1   0   84.19   13.00
  35   1   1    0.60    2.20
  35  -1   1    2.30    2.50
 -35  -1  -1    1.20    4.10
  35   1   2    1.60    2.80
  35  -1   2    3.60    2.50
 -35  -1  -2   -2.70    3.70
  35   1   3    3.40    2.90
  35  -1   3    1.60    2.20
  35   1   4   11.60    3.80
  35  -1   4   16.10    4.00
  35   1   5    4.20    2.90
  35  -1   5    2.70    2.30
  35   1   6   17.60    4.40
  35  -1   6   22.60    4.40
  35   1   7   -3.80    2.40
  35  -1   7    1.60    2.30
 -35  -2   6   -2.10    4.40
 -35  -2   5    1.70    4.50
 -35  -2   4    8.60    5.50
 -35  -2   3   -1.70    3.90
 -35  -2   2   13.20    6.40
 -35  -2   1   -2.60    3.30
 -35  -2   0    4.00    5.10
 -35  -2  -1    0.70    4.60
 -35  -2  -2   -1.40    4.70
 -35  -2  -3    1.20    5.00
  35  -2   4   -0.50    2.00
 -35  -2  -4   -1.20    4.20
 -35  -2  -5   -0.10    5.20
  35  -2   5    1.00    2.10
 -35  -3   1   -0.70    4.40
 -35  -3   0    0.60    4.20
 -35  -3  -1   -6.00    3.80
  36   0  -6   -2.00    2.50
  36   0  -5   -0.50    2.90
  36   0  -4   -1.50    2.60
  36   0  -3   -1.50    2.40
  36   0  -2   -1.30    2.30
  36   0  -1   -2.70    1.90
  36   0   0   69.19    7.60
  36   0   1   -0.70    2.30
  36   0   2    2.20    2.60
  36   0   3    2.30    2.50
  36   0   4   -1.20    2.50
  36   0   5   -1.80    2.40
  36   0   6    2.60    2.50
  36   0   7    0.60    2.40
 -36  -1   6    3.60    5.70
 -36  -1   5    4.80    5.30
 -36  -1   4    3.10    5.30
 -36  -1   3   -6.10    3.60
  36  -1  -3    3.90    3.00
  36  -1  -2   29.80    5.60
 -36  -1   2   44.00   10.50
 -36  -1   1    0.60    4.40
  36  -1  -1    1.30    2.70
 -36  -1   0   73.19   12.60
  36  -1   0   56.79    6.90
  36   1   1    2.90    2.60
  36  -1   1    7.40    3.10
 -36  -1  -1   -0.50    4.00
  36   1   2   13.50    3.80
  36  -1   2    2.90    2.60
  36   1   3   -1.00    2.40
  36  -1   3    1.60    2.30
  36   1   4   66.49    7.40
  36  -1   4   48.50    6.50
  36   1   5   -0.30    2.70
  36  -1   5   -1.20    2.10
  36   1   6   -2.40    2.30
  36  -1   6    1.40    2.20
 -36  -2   5   -3.20    4.30
 -36  -2   4   40.70    9.80
 -36  -2   3   -0.90    3.90
 -36  -2   2   36.10    8.90
 -36  -2   1   -1.50    3.80
 -36  -2   0    2.60    4.90
 -36  -2  -1   -0.20    4.60
 -36  -2  -2    6.50    5.70
 -36  -2  -3   10.80    6.00
  36  -2   4   25.90    4.30
 -36  -2  -4   29.90    9.30
  37   0  -6   51.79    7.90
  37   0  -5   -1.50    2.70
  37   0  -4    1.20    3.00
  37   0  -3   -2.90    2.40
  37   0  -2   12.70    4.20
  37   0  -1   -0.60    2.30
  37   0   0   -2.00    2.20
  37   0   1   -0.90    2.20
  37   0   2   84.89    8.40
  37   0   3    0.80    2.60
  37   0   4    3.60    2.90
  37   0   5    0.80    2.70
  37   0   6    0.50    2.60
 -37  -1   5    3.20    5.70
 -37  -1   4   30.10    8.60
 -37  -1   3   -0.50    4.60
  37  -1  -3   -0.40    2.50
  37  -1  -2   23.10    5.10
 -37  -1   2   20.90    7.80
 -37  -1   1   -2.10    4.50
  37  -1  -1   -2.50    2.10
 -37  -1   0    3.40    5.70
  37  -1   0    0.30    2.50
  37   1   1    2.60    2.80
  37  -1   1    0.40    2.40
  37   1   2  117.19    9.80
  37  -1   2  116.39   10.00
  37   1   3    1.10    2.80
  37  -1   3   -4.50    1.90
  37   1   4    2.40    2.90
  37  -1   4    1.80    2.50
  37   1   5   -2.70    2.60
  37  -1   5   -0.90    2.20
 -37  -2   3   -4.30    4.30
 -37  -2   2   20.90    7.60
 -37  -2   1   -4.40    3.90
 -37  -2   0  120.89   16.70
 -37  -2  -1    1.20    4.70
 -37  -2  -2    3.40    5.10
 -37  -2  -3   -5.30    4.00
  38   0  -5   -0.20    3.30
  38   0  -4   19.40    4.70
  38   0  -3    0.10    2.70
  38   0  -2    3.70    2.90
  38   0  -1    3.20    2.90
  38   0   0   57.49    7.40
  38   0   1   -2.30    2.20
  38   0   2    4.10    2.90
  38   0   3   -5.00    1.90
  38   0   4   67.19    7.50
  38   0   5   -2.30    2.00
 -38  -1   4   49.20   11.90
 -38  -1   3   -3.60    3.60
  38  -1  -3   -3.70    2.20
  38  -1  -2    5.00    3.30
 -38  -1   2   -2.00    4.90
  38  -1  -1   -3.00    2.30
  38  -1   0   31.20    5.70
  38  -1   1   -4.40    1.90
  38   1   2   10.00    3.60
  38  -1   2    2.30    2.70
  38   1   3    1.40    2.70
  38  -1   3    0.30    2.20
  38   1   4    1.20    2.90
  38  -1   4    2.80    2.90
 -38  -2   1   -1.30    4.30
 -38  -2   0   -2.30    4.30
  39   0  -4   -2.70    2.90
  39   0  -3   -3.50    2.50
  39   0  -2   15.40    4.70
  39   0  -1   -0.10    2.90
  39   0   0    0.90    2.90
  39   0   1    3.90    2.90
  39   0   2   30.00    5.80
  39   0   3   -4.20    2.20
  39  -1  -3   -0.50    2.90
  39  -1  -2    5.40    3.70
  39  -1  -1   -1.60    2.90
  39  -1   0   24.50    5.20
  39  -1   1    0.80    2.60
  39   1   2    2.70    3.20
  39  -1   2    9.60    3.60
  40   0  -1   -1.10    2.60
  40   0   0   21.30    5.00
  40   0   1   -1.30    2.50
_computing_structure_solution     'SHELXT 2014/4 (Sheldrick, 2014)'
;
_shelx_hkl_checksum     28530
_shelx_res_file
;
    PMDI.res created by SHELXL-2014/7
TITL PMDI.res in P21/n
CELL  0.71073    6.1500    4.7475   31.0020    90.000    90.461    90.000
ZERR        2    0.0005    0.0003    0.0020     0.000     0.003     0.000
LATT 1
SYMM     0.50000 - X ,    0.50000 + Y ,    0.50000 - Z
SFAC C  H  N  O
UNIT 48  32  4  8
SIZE 0.020 0.060 0.500
TEMP    -100
L.S. 5
ACTA
BOND $H
FMAP 2
PLAN 10
CONF
WGHT    0.052900    0.089000
FVAR       0.79828
O1    4    0.914484    0.961741    0.097589    11.00000    0.03441    0.03054 =
         0.02929   -0.00983    0.00228   -0.00604
O2    4    0.473705    0.251351    0.049209    11.00000    0.02469    0.02849 =
         0.03161   -0.00145    0.00297   -0.00557
N1    3    0.658932    0.617626    0.082166    11.00000    0.02302    0.02193 =
         0.02043   -0.00079    0.00335    0.00007
C1    1    0.278342    0.327931    0.154452    11.00000    0.02638    0.02998 =
         0.03456   -0.00406    0.00363    0.00024
AFIX  43
H1    2    0.161662    0.365866    0.135042    11.00000   -1.20000
AFIX   0
C2    1    0.250457    0.131143    0.187114    11.00000    0.04025    0.02866 =
         0.04013   -0.00148    0.01694   -0.00232
AFIX  43
H2    2    0.115739    0.035447    0.190077    11.00000   -1.20000
AFIX   0
C3    1    0.420569    0.075989    0.215244    11.00000    0.05800    0.03072 =
         0.03130    0.00347    0.01507    0.00422
AFIX  43
H3    2    0.402126   -0.056829    0.237841    11.00000   -1.20000
AFIX   0
C4    1    0.617546    0.212962    0.210706    11.00000    0.04598    0.03414 =
         0.02672    0.00393   -0.00451    0.00385
AFIX  43
H4    2    0.734594    0.172400    0.229902    11.00000   -1.20000
AFIX   0
C5    1    0.643862    0.409392    0.178124    11.00000    0.03008    0.03151 =
         0.02788   -0.00034   -0.00092   -0.00275
AFIX  43
H5    2    0.779188    0.503608    0.175141    11.00000   -1.20000
AFIX   0
C6    1    0.473902    0.469924    0.149733    11.00000    0.02585    0.02282 =
         0.02143   -0.00456    0.00493    0.00093
C7    1    0.499373    0.689505    0.115233    11.00000    0.02476    0.02691 =
         0.02397   -0.00093    0.00429    0.00255
AFIX  23
H7A   2    0.356503    0.720079    0.101054    11.00000   -1.20000
H7B   2    0.543210    0.869142    0.128992    11.00000   -1.20000
AFIX   0
C8    1    0.849936    0.768659    0.075478    11.00000    0.02272    0.01981 =
         0.02140    0.00159   -0.00102    0.00109
C9    1    0.950668    0.645540    0.036182    11.00000    0.02115    0.01839 =
         0.02016    0.00103   -0.00251    0.00106
C10   1    0.816836    0.428300    0.021687    11.00000    0.01870    0.01811 =
         0.01901    0.00243    0.00007    0.00054
C11   1    0.627901    0.409294    0.051176    11.00000    0.02393    0.01944 =
         0.01991    0.00275   -0.00207    0.00115
C12   1    1.138897    0.724860    0.015200    11.00000    0.02291    0.01815 =
         0.01954    0.00050   -0.00192   -0.00140
AFIX  43
H12   2    1.230286    0.872494    0.025307    11.00000   -1.20000
AFIX   0
HKLF 4 1  0.0000  0.0000  0.5000  0.0000 -1.0000
0.0000  1.0000  0.0000  0.0000
REM  PMDI.res in P21/n
REM R1 =  0.0478 for    1444 Fo > 4sig(Fo)  and  0.0692 for all    2016 data
REM    136 parameters refined using      0 restraints
END
WGHT      0.0529      0.0890
REM Highest difference peak  0.254,  deepest hole -0.215,  1-sigma level  0.051
Q1    1   0.9038  0.5219  0.0289  11.00000  0.05    0.25
Q2    1   0.2761  0.2185  0.1735  11.00000  0.05    0.22
Q3    1   0.4560 -0.0800  0.2484  11.00000  0.05    0.19
Q4    1   0.8673  0.3178  0.0137  11.00000  0.05    0.19
Q5    1   0.2855  0.1951  0.2092  11.00000  0.05    0.19
Q6    1   0.9160  0.6910  0.0536  11.00000  0.05    0.19
Q7    1   0.4842  0.5974  0.1369  11.00000  0.05    0.18
Q8    1  -0.0409  0.0836  0.1796  11.00000  0.05    0.18
Q9    1   0.7277  0.4195  0.0290  11.00000  0.05    0.17
Q10   1   0.5920  1.1512  0.1329  11.00000  0.05    0.17
;
_shelx_res_checksum     71708
data_New_Global_Publ_Block
_journal_date_recd_electronic     2016-11-03
_journal_date_accepted     2016-11-07
_journal_name_full     'Acta Crystallographica, Section E'
_journal_year     2016
_journal_volume     72
_journal_issue     12
_journal_page_first     1809
_journal_page_last     1811
_journal_paper_category     GO
_journal_paper_doi     10.1107/S2056989016017710
_journal_coeditor_code     SJ5513
loop_
    _publ_contact_author_name
    _publ_contact_author_address
    _publ_contact_author_email
    _publ_contact_author_fax
    _publ_contact_author_phone
    'Park, Ki-Min'
;
Research Institute of Natural Science and Department of Chemistry,
Gyeongsang National University, Jinju 52828, Republic of Korea
;
 'kmpark@gnu.ac.kr' '+82-55-753-7614' '+82-55-772-2788'
    'Kim, Tae Ho'
;
Research Institute of Natural Science and Department of Chemistry,
Gyeongsang National University, Jinju 52828, Republic of Korea
;
 'thkim@gnu.ac.kr' '+82-55-753-7614' '+82-55-772-2789'
_publ_section_title
;
Crystal structure of <i>N</i>,<i>N</i>'-dibenzylpyromellitic diimide
;
loop_
    _publ_author_name
    _publ_author_footnote
    _publ_author_address
    'Im, Hansu' .
;
Research Institute of Natural Science and Department of Chemistry,
Gyeongsang National University, Jinju 52828, Republic of Korea
;
    'Moon, Suk-Hee' .
;
Department of Food and Nutrition,
Kyungnam College of Information and Technology,
Busan 47011, Republic of Korea
;
    'Kim, Tae Ho' .
;
Research Institute of Natural Science and Department of Chemistry,
Gyeongsang National University, Jinju 52828, Republic of Korea
;
    'Park, Ki-Min' .
;
Research Institute of Natural Science and Department of Chemistry,
Gyeongsang National University, Jinju 52828, Republic of Korea
;
_publ_section_synopsis
;\
The title compound, C~24~H~16~N~2~O~4~ (systematic name:
2,6-dibenzylpyrrolo[3,4-<i>f</i>]isoindole-1,3,5,7(2<i>H</i>,6<i>H</i>)-\
tetraone), lies about a crystallographic inversion center at the center of
the pyromellitic diimide moiety which is planar. In the crystal,
intermolecular C---H...O hydrogen bonds and C---H...\p interactions lead to
the formation of a two-dimensional supramolecular network.
;
