# Supplementary material for: Crystal structure of N,N′-di­benzyl­pyromellitic diimide
Source: Acta Crystallogr E Crystallogr Commun. 2016 Nov 15;72(Pt 12):1809–11. doi: 10.1107/S2056989016017710 (PMC5137614; doi:10.1107/S2056989016017710)
Supplement: Supplementary file 2 [file e-72-01809-Isup2.hkl]

#
# h,k,l, Fc-squared, Fo-squared, sigma(Fo-squared), status flag
#
data_I
_shelx_title ' JK776a_a.res in P21/n'
_shelx_refln_list_code          4
_shelx_F_calc_maximum      128.72
_exptl_crystal_F_000       412.00
_reflns_d_resolution_high  0.7697

loop_
 _space_group_symop_operation_xyz
 'x, y, z'
 '-x+1/2, y+1/2, -z+1/2'
 '-x, -y, -z'
 'x-1/2, -y-1/2, z-1/2'

_cell_length_a     6.1500
_cell_length_b     4.7475
_cell_length_c    31.0020
_cell_angle_alpha  90.000
_cell_angle_beta   90.461
_cell_angle_gamma  90.000

_shelx_F_squared_multiplier     1.000

loop_
 _refln_index_h
 _refln_index_k
 _refln_index_l
 _refln_F_squared_calc
 _refln_F_squared_meas
 _refln_F_squared_sigma
 _refln_observed_status
   2   0   0        408.63        444.66        12.35 o
   4   0   0        134.16        148.45        10.67 o
   6   0   0        161.38        161.77        20.40 o
   1   1   0       1459.36       1343.65        16.98 o
   2   1   0         78.73         74.32         3.73 o
   3   1   0         57.38         49.92         1.81 o
   4   1   0         33.48         43.23         2.79 o
   5   1   0          8.25          7.13         3.05 o
   6   1   0        122.99        138.55        18.20 o
   7   1   0         65.39         76.26        16.01 o
   0   2   0        305.53        274.71         6.31 o
   1   2   0        244.87        235.95         4.31 o
   2   2   0          5.12          7.60         1.47 o
   3   2   0         40.93         40.72         3.52 o
   4   2   0         51.64         60.44        11.85 o
   5   2   0         58.36         50.03         7.65 o
   6   2   0         64.27         63.40        12.71 o
   7   2   0         35.29         44.88        12.55 o
   1   3   0        124.66        136.17         3.31 o
   2   3   0          3.65          3.99         1.25 o
   3   3   0        100.30         93.00         5.87 o
   4   3   0        154.39        127.31        10.22 o
   5   3   0        100.80        106.25        10.79 o
   6   3   0          7.80          1.65         8.32 o
   0   4   0          0.00         -0.42         1.32 o
   1   4   0        286.44        307.10         6.77 o
   2   4   0        218.45        229.64         7.19 o
   3   4   0         62.05         62.67        17.10 o
   4   4   0          1.46          2.28         2.78 o
   5   4   0          4.14          1.11         3.32 o
   6   4   0         13.06         21.66         6.53 o
   1   5   0          4.37          5.10         1.35 o
   2   5   0          0.59          0.19         1.04 o
   3   5   0        127.60        120.25         7.18 o
   4   5   0         44.81         41.04         6.83 o
   0   6   0        114.10        129.45         9.57 o
   1   6   0         20.28         25.26         6.75 o
  -5   0   1        124.30        140.27        16.79 o
  -3   0   1       2345.62       2396.25        46.98 o
  -1   0   1       1313.14       1204.07        22.02 o
   1   0   1        198.99        170.12         5.31 o
   3   0   1          1.90         -1.02         2.75 o
   5   0   1       1275.90       1258.24        47.23 o
  -7   1   1         39.03         21.18         9.57 o
  -6   1   1         28.79         26.68         8.79 o
  -5   1   1        114.51        106.93        12.11 o
  -4   1   1          0.00         -1.01         1.01 o
  -3   1   1         34.00         35.24         3.81 o
  -2   1   1        473.22        452.79        10.80 o
  -1   1   1       2005.64       1892.83        39.12 o
   0   1   1       3218.34       2969.43        47.77 o
   1   1   1        324.12        317.73         5.48 o
   2   1   1       1193.51       1195.69        17.56 o
   3   1   1        350.13        370.70         6.66 o
   4   1   1         12.86         17.46         1.92 o
   5   1   1        435.17        429.06        14.70 o
   6   1   1        517.49        531.29        30.29 o
   7   1   1         85.35         89.59        16.79 o
  -7   2   1         31.56         23.70         9.73 o
  -6   2   1         14.05         21.34         8.79 o
  -5   2   1         38.83         24.12         6.51 o
  -4   2   1        354.67        373.41        15.08 o
  -3   2   1        657.04        696.49        15.91 o
  -2   2   1         45.98         51.66         3.09 o
  -1   2   1        101.63        103.58         5.20 o
   0   2   1         60.21         66.16         2.38 o
   1   2   1        245.14        228.13         6.54 o
   2   2   1        115.17        122.35         6.76 o
   3   2   1        130.92        103.62         7.02 o
   4   2   1         68.50         58.29        13.18 o
   5   2   1         77.24         78.69        11.60 o
   6   2   1          0.01         -3.77         4.24 o
   7   2   1         69.42        108.26        17.73 o
  -6   3   1          1.79         -0.17         3.96 o
  -5   3   1          1.37          2.08         3.22 o
  -4   3   1         30.58         28.14         5.17 o
  -3   3   1         83.20         83.81         5.58 o
  -2   3   1          5.70          6.14         1.41 o
  -1   3   1         24.26         16.08         2.97 o
   0   3   1        544.33        544.80         7.63 o
   1   3   1        124.23        127.45         3.43 o
   2   3   1        140.30        148.57         4.85 o
   3   3   1          3.23          0.69         1.64 o
   4   3   1          0.08          1.69         2.79 o
   5   3   1         48.36         41.33         7.17 o
   6   3   1          0.09          4.22         4.25 o
  -6   4   1        122.96        126.73        13.46 o
  -5   4   1         95.84        109.73        10.97 o
  -4   4   1          3.73          2.19         3.61 o
  -3   4   1        317.54        307.62        14.12 o
  -2   4   1         31.78         33.33         3.94 o
  -1   4   1         17.10         15.38         2.07 o
   0   4   1        121.71        119.98         3.86 o
   1   4   1         19.67         22.37         2.17 o
   2   4   1         99.38        101.04         4.34 o
   3   4   1        742.23        693.37        19.65 o
   4   4   1         24.48         16.82         6.12 o
   5   4   1         19.21         24.26         6.01 o
   6   4   1         20.18         19.32         6.39 o
  -4   5   1         98.35        103.13        12.63 o
  -3   5   1         16.74         18.81         3.42 o
  -2   5   1         14.94         12.55         5.81 o
  -1   5   1         14.37         15.58         1.86 o
   0   5   1         37.51         43.69         6.75 o
   1   5   1        295.03        301.36         8.30 o
   2   5   1        177.48        186.68         5.93 o
   3   5   1         10.43         11.83         3.24 o
   4   5   1         90.53         93.08         8.88 o
  -1   6   1         58.54         78.60        10.98 o
   0   6   1         20.83         25.36         3.75 o
   1   6   1          4.62          4.39         4.55 o
  -6   0   2          8.95         11.61         7.38 o
  -4   0   2        868.03        882.91        34.28 o
  -2   0   2        117.70        124.49         6.09 o
   0   0   2       3079.59       2826.57        36.93 o
   2   0   2        882.98        846.10        19.07 o
   4   0   2        166.91        141.60        10.59 o
   6   0   2       1079.96       1041.54        45.51 o
  -7   1   2          1.23          4.24         7.69 o
  -6   1   2        139.43        144.20        18.83 o
  -5   1   2        591.67        584.50        17.45 o
  -4   1   2          6.10          7.92         1.90 o
  -3   1   2        153.27        155.07         6.93 o
  -2   1   2          4.01          8.79         1.72 o
  -1   1   2        864.71        789.29         9.81 o
   0   1   2         63.81         68.09         2.29 o
   1   1   2        109.75        113.69         3.11 o
   2   1   2       1175.15       1106.57        48.28 o
   3   1   2         52.43         53.31         3.36 o
   4   1   2        230.15        231.89         6.08 o
   5   1   2          1.63          1.81         4.24 o
   6   1   2         22.76         19.77         7.53 o
   7   1   2          0.45          0.59         2.28 o
  -7   2   2          1.31          8.63         6.90 o
  -6   2   2         43.08         28.25         9.10 o
  -5   2   2         75.38         60.72         8.22 o
  -4   2   2        212.02        234.51        17.18 o
  -3   2   2         10.40         12.29         2.17 o
  -2   2   2        515.12        553.32         9.91 o
  -1   2   2         62.16         65.01        10.59 o
   0   2   2        580.62        566.00         7.88 o
   1   2   2         70.19         71.94         2.62 o
   2   2   2        308.17        332.82        11.58 o
   3   2   2          0.20          1.25         1.49 o
   4   2   2         49.70         49.08         8.79 o
   5   2   2         98.96         96.20        16.63 o
   6   2   2         24.62         18.05         7.69 o
   7   2   2         18.59         17.10         8.63 o
  -6   3   2         29.01         25.06         7.16 o
  -5   3   2         21.26         27.89         5.92 o
  -4   3   2        458.35        454.68        32.95 o
  -3   3   2         29.53         24.67         3.23 o
  -2   3   2        297.01        280.30         6.46 o
  -1   3   2          0.02          0.46         1.62 o
   0   3   2         65.55         66.65         2.53 o
   1   3   2         23.97         28.14         3.24 o
   2   3   2          5.97          9.57         1.66 o
   3   3   2        168.61        171.31         7.18 o
   4   3   2        199.54        172.18        10.81 o
   5   3   2          5.59          8.94         6.12 o
   6   3   2          9.85          8.80         4.73 o
  -6   4   2          9.86          9.87         5.19 o
  -5   4   2          1.18          4.34         3.81 o
  -4   4   2         14.45         10.41         3.80 o
  -3   4   2         36.91         50.47         5.51 o
  -2   4   2        223.88        222.01         5.68 o
  -1   4   2         43.37         47.55         7.69 o
   0   4   2         41.86         45.65         2.79 o
   1   4   2          7.55          6.79         1.55 o
   2   4   2        165.76        155.36         5.68 o
   3   4   2          3.20         -1.41         2.44 o
   4   4   2          0.28          2.95         3.11 o
   5   4   2         32.43         48.42         7.84 o
   6   4   2          4.28          6.38         4.98 o
  -4   5   2          8.33          9.49         3.56 o
  -3   5   2         20.24         23.26        10.12 o
  -2   5   2        177.12        190.65        19.14 o
  -1   5   2        274.10        268.31        16.63 o
   0   5   2          8.82         10.57         5.34 o
   1   5   2        180.47        177.59         7.89 o
   2   5   2         37.66         42.99         4.49 o
   3   5   2         24.19         24.61         4.22 o
   4   5   2          5.49          9.36         3.54 o
  -1   6   2        163.70        147.33        15.22 o
   0   6   2         52.26         53.72         5.10 o
   1   6   2         33.03         35.13         3.99 o
  -5   0   3        343.89        346.77        21.97 o
  -3   0   3       1929.23       2040.91        41.49 o
  -1   0   3        248.18        207.55         6.15 o
   1   0   3      16568.29      15491.26       253.47 o
   3   0   3         18.32         14.91         3.39 o
   5   0   3          0.08          5.81         5.18 o
  -7   1   3         22.13         20.71         9.10 o
  -6   1   3        228.78        277.88        25.74 o
  -5   1   3          0.61          0.92         2.73 o
  -4   1   3        130.45        154.17         4.52 o
  -3   1   3        731.69        756.19        14.21 o
  -2   1   3        246.26        210.04         5.59 o
  -1   1   3        373.72        342.23         4.91 o
   0   1   3        476.28        505.10         6.90 o
   1   1   3       1988.75       1876.53        23.39 o
   2   1   3        817.16        872.16        16.16 o
   3   1   3        148.25        162.28         3.26 o
   4   1   3         43.61         50.14         4.42 o
   5   1   3          8.58          9.33         3.48 o
   6   1   3         15.71         16.95         7.38 o
   7   1   3         27.54         36.24         3.18 o
  -7   2   3          1.08         -3.61         5.49 o
  -6   2   3        200.76        186.88        21.03 o
  -5   2   3          8.90         13.18         4.90 o
  -4   2   3        176.76        177.95        10.68 o
  -3   2   3         10.82         10.05         2.10 o
  -2   2   3          3.29          2.54         1.19 o
  -1   2   3        305.37        331.03        10.08 o
   0   2   3        191.86        177.89         3.50 o
   1   2   3        492.61        488.42         8.38 o
   2   2   3         86.63        106.60         6.75 o
   3   2   3       1149.72       1195.89        19.71 o
   4   2   3         22.71         11.23         6.67 o
   5   2   3        168.94        166.38        13.43 o
   6   2   3         15.95         18.67         8.32 o
   7   2   3         10.88         10.51         8.32 o
  -6   3   3         37.17         23.46         6.85 o
  -5   3   3        219.61        212.15        16.87 o
  -4   3   3         88.77         67.63         7.61 o
  -3   3   3         26.52         28.55         3.33 o
  -2   3   3        101.58        101.38         4.44 o
  -1   3   3        306.96        319.97        10.72 o
   0   3   3         64.04         92.13         3.34 o
   1   3   3         24.75         27.28         2.15 o
   2   3   3         21.25         27.36         2.58 o
   3   3   3         85.82         70.17         8.36 o
   4   3   3         73.51         59.77         7.31 o
   5   3   3          1.26          3.03         3.97 o
   6   3   3         12.54         22.23         6.70 o
  -6   4   3         14.85          9.77         5.27 o
  -5   4   3          0.71         -0.48         3.29 o
  -4   4   3         13.98         16.17         4.25 o
  -3   4   3          0.00          0.33         3.53 o
  -2   4   3        251.44        244.98         5.85 o
  -1   4   3         21.82         19.14         5.34 o
   0   4   3        202.44        207.61         5.19 o
   1   4   3         97.79         93.05         4.29 o
   2   4   3         31.78         29.97         4.18 o
   3   4   3         75.25         75.48         7.01 o
   4   4   3         50.94         48.04         6.71 o
   5   4   3         33.17         30.78         6.36 o
   6   4   3         13.90         17.79         6.08 o
  -4   5   3         42.42         42.68         8.47 o
  -3   5   3         92.77         94.67         9.72 o
  -2   5   3          2.19          8.94         5.65 o
  -1   5   3         51.07         38.29         8.00 o
   0   5   3         47.41         45.16         5.57 o
   1   5   3         84.63         84.80        17.25 o
   2   5   3          6.67          7.19         2.66 o
   3   5   3         49.46         61.98         9.10 o
   4   5   3        101.00        100.66         9.57 o
  -1   6   3         45.44         53.04         9.42 o
   0   6   3         79.36         83.48         6.17 o
   1   6   3          7.40          4.90         2.45 o
  -6   0   4         26.01          9.10         7.22 o
  -4   0   4        700.08        766.57        22.69 o
  -2   0   4       1241.02       1255.28        34.92 o
   0   0   4         99.55         75.21         2.07 o
   2   0   4        153.82        162.09         7.06 o
   4   0   4          0.00          0.60         2.54 o
   6   0   4          4.09         12.40         7.85 o
  -7   1   4         68.98         76.89        16.16 o
  -6   1   4          9.88         13.18         7.53 o
  -5   1   4         75.23         73.12         7.30 o
  -4   1   4        136.45        138.32         7.27 o
  -3   1   4          0.49          0.19         1.41 o
  -2   1   4       1580.54       1565.70        22.00 o
  -1   1   4       3866.24       3831.94        40.63 o
   0   1   4       6471.24       5987.57        68.19 o
   1   1   4       3679.64       3647.74        43.26 o
   2   1   4        345.68        339.43         4.84 o
   3   1   4         48.17         47.89         2.31 o
   4   1   4        252.59        263.75         7.04 o
   5   1   4          0.42          0.33         2.55 o
   6   1   4         23.98         37.35        10.51 o
   7   1   4         30.56         29.48         3.13 o
  -7   2   4         27.14         35.15        11.30 o
  -6   2   4         22.45         19.14         7.85 o
  -5   2   4         12.62          5.24         4.09 o
  -4   2   4        192.13        180.15        11.03 o
  -3   2   4        535.51        541.92        11.50 o
  -2   2   4          3.59          1.68         0.98 o
  -1   2   4        286.58        277.70         4.75 o
   0   2   4        314.85        330.61         5.59 o
   1   2   4        180.80        188.33         4.55 o
   2   2   4        738.52        749.51        16.17 o
   3   2   4         40.50         40.99         3.56 o
   4   2   4          0.08          1.40         2.74 o
   5   2   4        277.67        270.83        30.12 o
   6   2   4          1.44         -0.78         4.86 o
   7   2   4          1.78         -4.39         5.81 o
  -6   3   4         27.19         23.05         6.73 o
  -5   3   4         19.19         18.05         5.35 o
  -4   3   4        152.58        135.12        14.67 o
  -3   3   4        132.93        129.91         5.93 o
  -2   3   4        197.09        222.23         6.04 o
  -1   3   4         12.16          5.99         2.32 o
   0   3   4        330.00        323.96         6.13 o
   1   3   4        159.31        171.95         4.75 o
   2   3   4        185.12        206.27         5.97 o
   3   3   4         33.22         38.19         5.14 o
   4   3   4        151.63        134.53        10.82 o
   5   3   4         34.26         35.13         6.70 o
   6   3   4          0.04         -3.08         3.62 o
  -6   4   4         33.43         23.52        10.04 o
  -5   4   4          0.31         -3.01         3.01 o
  -4   4   4          0.52         -0.10         2.67 o
  -3   4   4          4.44          7.19         2.59 o
  -2   4   4        335.58        320.42         6.97 o
  -1   4   4         55.56         53.82         8.32 o
   0   4   4          0.93          0.32         1.00 o
   1   4   4         15.00         18.95         2.43 o
   2   4   4         36.27         39.11         3.57 o
   3   4   4          8.90          5.28         4.39 o
   4   4   4         36.77         40.71         6.24 o
   5   4   4          0.18         -0.11         3.68 o
   6   4   4          1.03          6.26         5.11 o
  -4   5   4         60.88         75.86        12.70 o
  -3   5   4         37.28         38.79         4.06 o
  -2   5   4         82.13         96.18        13.81 o
  -1   5   4         79.77         87.86        11.61 o
   0   5   4         26.36         29.10         3.95 o
   1   5   4         14.67         18.00         3.47 o
   2   5   4        163.20        156.55        15.06 o
   3   5   4          0.48          2.77         2.78 o
   4   5   4         97.49         91.94         9.20 o
  -1   6   4         15.03         28.25         7.38 o
   0   6   4         86.88        104.11         6.29 o
   1   6   4          7.05          7.89         2.80 o
  -5   0   5        552.04        596.40        30.13 o
  -3   0   5         85.33         75.48        11.68 o
  -1   0   5       5104.73       4953.51        57.29 o
   1   0   5       2292.24       2038.36        36.23 o
   3   0   5          4.67          3.05         2.34 o
   5   0   5        337.45        308.79        21.03 o
  -7   1   5         26.79         26.05        10.83 o
  -6   1   5          4.13         -1.57         5.65 o
  -5   1   5        369.40        399.65        16.34 o
  -4   1   5         23.36         27.19         3.00 o
  -3   1   5          1.70          2.06         1.58 o
  -2   1   5        403.57        415.30         8.56 o
  -1   1   5        303.27        288.63         5.60 o
   0   1   5         32.56         32.17         2.04 o
   1   1   5       8246.23       7424.93       230.47 o
   2   1   5         75.04         73.54         3.75 o
   3   1   5       1135.60       1209.97        18.07 o
   4   1   5        135.18        146.12        14.51 o
   5   1   5        519.74        543.96        18.37 o
   6   1   5          1.68         -2.98         4.71 o
   7   1   5         74.65         73.36         4.22 o
  -7   2   5         40.36         44.57        12.55 o
  -6   2   5          3.64         10.36         6.75 o
  -5   2   5          0.07         -2.90         2.90 o
  -4   2   5         62.89         55.91         7.04 o
  -3   2   5        384.77        410.34        13.13 o
  -2   2   5        501.77        538.33        12.44 o
  -1   2   5        249.32        251.24         4.79 o
   0   2   5        426.74        445.05         7.24 o
   1   2   5        542.12        542.39         9.18 o
   2   2   5        124.28        115.02         5.47 o
   3   2   5          0.00          0.17         1.42 o
   4   2   5          6.45         10.07         3.96 o
   5   2   5         91.34         82.77         9.61 o
   6   2   5          0.03         -1.88         4.24 o
   7   2   5         31.91         31.86        10.67 o
  -6   3   5         10.16         12.14         6.36 o
  -5   3   5         58.99         71.00        13.02 o
  -4   3   5        243.10        254.39        13.14 o
  -3   3   5         15.06         11.76         2.41 o
  -2   3   5          0.26         -0.87         1.17 o
  -1   3   5        342.51        355.52        12.95 o
   0   3   5        419.69        402.98         9.85 o
   1   3   5        326.22        332.30         7.03 o
   2   3   5          0.00         -0.80         1.23 o
   3   3   5          0.21          0.96         2.28 o
   4   3   5        111.78        100.23        16.48 o
   5   3   5        139.18        113.18        11.42 o
   6   3   5         21.19         30.74         7.27 o
  -6   4   5          4.68          7.49         5.13 o
  -5   4   5         14.59          7.85         5.88 o
  -4   4   5         75.30         73.74         8.10 o
  -3   4   5         29.51         25.43         4.71 o
  -2   4   5        419.28        405.95        10.43 o
  -1   4   5          1.09          1.73         3.30 o
   0   4   5         26.37         30.38         2.22 o
   1   4   5        209.96        195.91         6.51 o
   2   4   5          4.53          5.78         2.73 o
   3   4   5          4.43          3.96         2.71 o
   4   4   5         11.80         13.23         4.47 o
   5   4   5         12.73         12.49         4.82 o
  -4   5   5         37.99         38.36         5.69 o
  -3   5   5         62.46         62.20         5.49 o
  -2   5   5         16.07         19.77         7.22 o
  -1   5   5         75.98         71.24        10.83 o
   0   5   5          9.01          4.10         3.69 o
   1   5   5        124.80        131.57        10.75 o
   2   5   5         19.33         12.74         3.39 o
   3   5   5          7.11          6.73         3.34 o
   4   5   5          1.05          5.30         3.59 o
  -1   6   5         10.87         11.14         5.81 o
   0   6   5          0.74          1.58         2.15 o
   1   6   5         13.39         14.89         3.58 o
  -6   0   6        360.70        372.19        25.89 o
  -4   0   6         89.80         93.27        11.69 o
  -2   0   6        220.24        250.51         9.14 o
   0   0   6         27.49         47.86         4.55 o
   2   0   6       2312.60       2276.81        42.82 o
   4   0   6        730.59        680.95        21.15 o
   6   0   6        256.02        313.34        23.22 o
  -7   1   6          5.82          0.31         6.43 o
  -6   1   6          3.13          2.04         6.28 o
  -5   1   6         90.05        101.09         9.18 o
  -4   1   6          0.01         -0.72         0.72 o
  -3   1   6       1149.49       1259.94        20.71 o
  -2   1   6       1594.04       1536.18        21.89 o
  -1   1   6       1525.72       1467.49        19.45 o
   0   1   6       3346.71       3239.84        38.44 o
   1   1   6       4059.84       3958.76        41.67 o
   2   1   6         36.72         35.78         2.87 o
   3   1   6          7.58          6.12         1.21 o
   4   1   6        154.03        157.67        11.83 o
   5   1   6          1.26          1.69         5.49 o
   6   1   6         35.37         29.82         9.42 o
   7   1   6          3.22          4.64         2.12 o
  -7   2   6          3.45          4.24         6.75 o
  -6   2   6        271.69        256.85        24.32 o
  -5   2   6         78.04         70.79         9.05 o
  -4   2   6        373.72        346.93        26.28 o
  -3   2   6        145.16        143.01         7.90 o
  -2   2   6         32.86         42.49         3.00 o
  -1   2   6          5.93          6.49         1.21 o
   0   2   6         35.24         44.32         2.32 o
   1   2   6        912.32        959.40        14.27 o
   2   2   6         23.87         26.22         2.60 o
   3   2   6          0.01          0.06         1.68 o
   4   2   6         25.97         25.80         5.24 o
   5   2   6        241.85        236.92        14.66 o
   6   2   6         23.98         27.30         9.10 o
   7   2   6         51.32         55.39        13.18 o
  -6   3   6         43.09         45.18         8.41 o
  -5   3   6         12.96         11.01         5.81 o
  -4   3   6         34.00         32.96         5.65 o
  -3   3   6        101.89        112.64         6.15 o
  -2   3   6        905.08        893.62        16.05 o
  -1   3   6         41.56         41.28         2.67 o
   0   3   6        103.13        113.06         3.58 o
   1   3   6         66.64         77.80         3.90 o
   2   3   6         28.43         30.76         4.18 o
   3   3   6         31.62         32.14         5.11 o
   4   3   6        653.81        619.12        21.08 o
   5   3   6         68.09         75.77         9.52 o
   6   3   6        114.97        163.12        15.36 o
  -5   4   6         11.30          8.15         4.24 o
  -4   4   6          0.60         -0.75         6.04 o
  -3   4   6          0.00          0.31         1.98 o
  -2   4   6         40.03         36.06         3.44 o
  -1   4   6        133.29        115.64        12.87 o
   0   4   6         33.15         29.68         2.99 o
   1   4   6          0.09         -0.85         1.33 o
   2   4   6          0.19         -1.97         2.06 o
   3   4   6        271.61        270.59        12.28 o
   4   4   6         39.67         43.34         6.91 o
   5   4   6        141.73        134.29        12.54 o
  -4   5   6          4.10          2.47         3.92 o
  -3   5   6         32.94         30.19         3.63 o
  -2   5   6        283.42        255.75        19.46 o
  -1   5   6        143.83        150.00        15.38 o
   0   5   6        143.87        146.81         7.72 o
   1   5   6         80.03         72.48         6.50 o
   2   5   6         32.47         41.58        13.26 o
   3   5   6         35.19         20.80         7.61 o
   4   5   6          0.27          2.23         9.10 o
  -1   6   6          5.24         11.46         5.96 o
   0   6   6          8.96         13.02         3.05 o
   1   6   6         62.03         69.63         6.52 o
  -5   0   7         32.27         30.44         8.47 o
  -3   0   7        836.99       1023.30        25.07 o
  -1   0   7       1883.61       1954.69        28.23 o
   1   0   7        186.64        191.30         6.92 o
   3   0   7        480.34        481.96        15.57 o
   5   0   7        412.68        426.47        24.64 o
  -7   1   7          1.02         -5.18         5.18 o
  -6   1   7        199.03        170.09        20.40 o
  -5   1   7        229.41        245.71        14.28 o
  -4   1   7          3.70          4.67         0.88 o
  -3   1   7          0.83          1.09         1.15 o
  -2   1   7         35.93         41.54         2.84 o
  -1   1   7       1841.92       1803.21        20.90 o
   0   1   7       2383.24       2321.85        25.66 o
   1   1   7       5634.52       5592.50        49.30 o
   2   1   7        856.31        918.69        11.68 o
   3   1   7        289.75        275.63         6.51 o
   4   1   7        229.78        230.84         9.54 o
   5   1   7          0.48         -1.78         3.24 o
   6   1   7         57.00         51.16        11.77 o
   7   1   7        194.10        195.93         7.56 o
  -7   2   7         28.55         41.11        11.61 o
  -6   2   7        298.60        323.86        23.22 o
  -5   2   7         60.12         48.73         7.70 o
  -4   2   7         32.58         33.02         6.67 o
  -3   2   7         55.03         48.38         5.13 o
  -2   2   7         70.69         85.54         4.80 o
   0   2   7        164.18        142.87         3.86 o
   1   2   7          8.84         13.84         1.82 o
   2   2   7         81.67         85.59         4.66 o
   3   2   7        374.28        406.92        13.22 o
   4   2   7         82.18         86.49         8.78 o
   5   2   7          7.03          3.04         6.28 o
   6   2   7         67.46         82.53        13.97 o
   7   2   7          2.68          8.00         8.00 o
  -6   3   7         44.51         48.72         8.82 o
  -5   3   7         63.15         59.51        14.04 o
  -4   3   7          2.76          5.04         3.45 o
  -3   3   7         45.42         49.71         5.33 o
  -2   3   7         49.64         53.06         3.66 o
  -1   3   7        181.85        171.31         5.98 o
   0   3   7          3.62          4.02         1.15 o
   1   3   7         15.61         11.30         1.80 o
   2   3   7        180.00        187.43         6.99 o
   3   3   7        144.82        148.35         9.42 o
   4   3   7          1.81          5.86         3.54 o
   5   3   7         11.30         13.17         5.49 o
   6   3   7         10.39         11.30         7.61 o
  -5   4   7          0.35          1.94         4.08 o
  -4   4   7         25.51         30.09         6.67 o
  -3   4   7        484.52        477.48        18.28 o
  -2   4   7          3.11          0.73         1.57 o
  -1   4   7          2.82          0.39         1.35 o
   0   4   7         41.21         47.45         4.53 o
   1   4   7         98.86        106.32        12.95 o
   2   4   7        201.38        177.82        12.24 o
   3   4   7         94.07         79.86         7.95 o
   4   4   7        108.47        110.18        10.56 o
   5   4   7          0.40          1.68         3.73 o
  -4   5   7         49.56         72.45         7.53 o
  -3   5   7          0.00         -0.45         1.78 o
  -2   5   7          9.40         13.34         6.28 o
  -1   5   7         86.87        103.71        13.02 o
   0   5   7        212.75        213.99        14.59 o
   1   5   7          6.78          5.81         2.83 o
   2   5   7         11.53         14.90         5.73 o
   3   5   7         11.06          5.21         3.42 o
   4   5   7         12.74          8.12         8.79 o
  -1   6   7         12.74         15.69         6.90 o
   0   6   7          1.03          2.61         2.11 o
   1   6   7        159.70        167.45        13.50 o
  -6   0   8        375.67        382.70        26.83 o
  -4   0   8        331.52        376.10        29.02 o
  -2   0   8        502.20        450.18        14.20 o
   0   0   8       3006.64       2813.90        38.85 o
   2   0   8         45.58         60.15         5.44 o
   4   0   8         13.80         22.14         4.66 o
   6   0   8        391.32        405.28        26.83 o
  -6   1   8          0.00         -3.14         4.86 o
  -5   1   8          0.07         -0.39         3.11 o
  -4   1   8          0.00          1.09         2.18 o
  -3   1   8       1198.43       1231.61        17.40 o
  -2   1   8        233.83        226.67         8.37 o
  -1   1   8         14.64         16.28         1.86 o
   0   1   8       1153.37       1086.39        15.26 o
   1   1   8        483.33        470.23         6.19 o
   2   1   8        859.47        895.49        12.44 o
   3   1   8        235.09        265.37         5.87 o
   4   1   8        299.34        295.62        10.92 o
   5   1   8         22.25         28.22         6.09 o
   6   1   8        353.53        326.20        10.53 o
   7   1   8         12.56         17.30         6.36 o
  -7   2   8         25.50         41.90        11.93 o
  -6   2   8          3.31          3.77         5.18 o
  -5   2   8          7.12         16.74         4.93 o
  -4   2   8        411.54        425.21        16.51 o
  -3   2   8         94.06         94.32         4.92 o
  -2   2   8        366.13        328.23         9.81 o
  -1   2   8       3251.45       3339.78        60.95 o
   0   2   8         73.47         74.94         3.13 o
   1   2   8       1046.05       1096.36        16.45 o
   2   2   8         11.70         13.88         2.12 o
   3   2   8          0.26          0.90         3.02 o
   4   2   8         87.02         76.24         8.49 o
   5   2   8         12.33         12.27         4.71 o
   6   2   8          0.37         -1.57         4.86 o
   7   2   8         47.89         43.15        12.55 o
  -6   3   8         66.95         62.14        12.40 o
  -5   3   8         55.72         56.16        12.79 o
  -4   3   8        104.60        107.78         9.66 o
  -3   3   8        248.16        241.08         8.74 o
  -2   3   8        115.25        114.97         4.86 o
  -1   3   8         79.13         80.84         4.19 o
   0   3   8        270.79        303.36         6.67 o
   1   3   8         70.36         74.72         7.05 o
   2   3   8        109.71        102.84         6.16 o
   3   3   8          3.68          6.78         3.13 o
   4   3   8        288.56        244.82        13.52 o
   5   3   8          2.53         -0.45         3.49 o
   6   3   8          0.01         -2.62         3.84 o
  -5   4   8         93.52        106.38        17.42 o
  -4   4   8         73.48         61.26         7.29 o
  -3   4   8        170.10        164.27         8.89 o
  -2   4   8          0.83          0.49         1.37 o
  -1   4   8         22.49         29.06         6.66 o
   0   4   8         55.70         59.22         4.05 o
   1   4   8          0.98          1.96         2.59 o
   2   4   8        209.07        191.21        10.13 o
   3   4   8          0.46          1.33         4.00 o
   4   4   8          0.32         -0.71         3.04 o
   5   4   8         23.01         29.31         6.68 o
  -4   5   8         11.08          9.44         2.67 o
  -3   5   8          5.43          8.37         5.02 o
  -2   5   8        230.32        194.41        20.24 o
  -1   5   8         31.94         38.29         8.32 o
   0   5   8         92.73         91.77         7.01 o
   1   5   8         73.71         75.56         7.06 o
   2   5   8          7.76          7.16         3.24 o
   3   5   8         20.82         25.94         5.20 o
   4   5   8         82.96         96.59        10.25 o
   0   6   8         54.30         57.21         5.34 o
  -5   0   9        176.79        157.38        18.36 o
  -3   0   9        108.48         86.96        12.00 o
  -1   0   9       3537.34       3301.75        46.08 o
   1   0   9        208.63        179.70         9.96 o
   3   0   9       1091.23       1317.60        30.81 o
   5   0   9        278.59        271.92        19.62 o
  -7   1   9         30.98         40.02        12.24 o
  -6   1   9          3.97          2.20         5.18 o
  -5   1   9          2.00          2.12         3.38 o
  -4   1   9        138.34        124.48        11.96 o
  -3   1   9         41.26         39.05         2.91 o
  -2   1   9       2492.66       2579.84        33.22 o
  -1   1   9        410.25        375.73         7.65 o
   0   1   9       3386.14       3271.53        39.51 o
   1   1   9       1194.88       1249.84        15.54 o
   2   1   9        513.54        503.43         8.30 o
   3   1   9         42.33         58.73         3.17 o
   4   1   9        146.04        154.44         8.96 o
   5   1   9         78.71         69.86         9.03 o
   6   1   9        144.68        149.10        15.46 o
   7   1   9          6.78          5.08         2.11 o
  -7   2   9          6.74          7.22         8.00 o
  -6   2   9         25.92         32.01        10.04 o
  -5   2   9         50.04         57.51        11.61 o
  -4   2   9          6.36          8.24         4.32 o
  -3   2   9         11.42         13.15         4.76 o
  -2   2   9         72.84         76.59         4.50 o
  -1   2   9         24.71         28.05         2.14 o
   0   2   9        695.40        729.19        11.83 o
   1   2   9        703.53        717.17        12.31 o
   2   2   9       1550.25       1618.98        24.06 o
   3   2   9         90.79         78.69         7.64 o
   4   2   9          4.89          3.89         5.41 o
   5   2   9        232.55        252.28        18.98 o
   6   2   9         85.79         80.33        14.28 o
   7   2   9         12.73          7.38         8.00 o
  -6   3   9          0.21          2.67         5.49 o
  -5   3   9         33.38         46.76        14.04 o
  -4   3   9         51.54         40.23         6.03 o
  -3   3   9        426.48        390.46        14.19 o
  -2   3   9        100.74         88.55         3.62 o
  -1   3   9        303.24        312.66         6.41 o
   0   3   9         49.04         48.65         3.10 o
   1   3   9        464.82        462.37         9.57 o
   2   3   9         82.72         79.00         5.86 o
   3   3   9        378.74        396.37        15.38 o
   4   3   9          2.80          4.60         3.54 o
   5   3   9         30.98         33.95         7.07 o
   6   3   9         49.29         35.58         8.14 o
  -5   4   9         70.85         60.46        22.52 o
  -4   4   9         32.35         39.64         6.20 o
  -3   4   9        392.81        351.19         9.86 o
  -2   4   9         51.50         48.27         3.46 o
  -1   4   9        263.59        262.56        10.33 o
   0   4   9         75.61         74.34         4.61 o
   1   4   9          0.49          2.49         2.38 o
   2   4   9          4.76          1.81         2.41 o
   3   4   9         22.20         18.83         5.65 o
   4   4   9         21.65         27.34        15.46 o
   5   4   9          9.28          4.49         4.10 o
  -4   5   9         81.59         84.51         8.01 o
  -3   5   9         63.97         68.97         5.79 o
  -2   5   9        109.75         99.32        14.91 o
  -1   5   9         12.85         18.99         6.59 o
   0   5   9         52.92         50.20         7.77 o
   1   5   9         61.64         62.72         7.53 o
   2   5   9          3.53         -2.26         2.26 o
   3   5   9         59.37         69.16         9.88 o
   4   5   9          0.01          2.00         3.83 o
   0   6   9         15.24         19.28         3.60 o
  -6   0  10        152.65        154.40        20.71 o
  -4   0  10        579.62        588.40        19.92 o
  -2   0  10       1083.94       1169.88        17.56 o
   0   0  10         71.38         88.18         5.25 o
   2   0  10         27.18         30.98         4.32 o
   4   0  10        566.04        520.27        18.56 o
   6   0  10         17.30         19.14         7.85 o
  -7   1  10          0.98          7.22         8.47 o
  -6   1  10         19.84         25.42         9.73 o
  -5   1  10          6.00          3.70         3.66 o
  -4   1  10        409.42        399.37        13.31 o
  -3   1  10         34.67         36.24         4.46 o
  -2   1  10        120.53        112.91         3.61 o
  -1   1  10         54.67         46.61         3.12 o
   0   1  10         16.00         16.67         1.74 o
   1   1  10         86.98         90.48         3.72 o
   2   1  10        102.12         97.29         4.82 o
   3   1  10         14.97         14.52         1.85 o
   4   1  10         71.56         71.31         4.21 o
   5   1  10        167.24        168.98         6.76 o
   6   1  10        105.07         99.49        17.18 o
   7   1  10         37.66         38.63         4.26 o
  -7   2  10          1.39          7.53         8.16 o
  -6   2  10          0.04         -0.63         5.81 o
  -5   2  10        330.49        330.99        17.26 o
  -4   2  10        220.98        214.02        12.73 o
  -3   2  10          9.69          3.28         2.01 o
  -2   2  10        494.64        530.44         9.43 o
  -1   2  10        367.53        354.23         7.66 o
   0   2  10        114.46        108.88         5.88 o
   1   2  10         91.71         93.01         4.55 o
   2   2  10       1052.84       1064.83        17.87 o
   3   2  10          0.66         -0.31         3.92 o
   4   2  10         13.13         10.73         3.98 o
   5   2  10        127.83        116.89        11.68 o
   6   2  10        142.90        145.61        19.14 o
   7   2  10          5.91          9.57         8.00 o
  -6   3  10         14.49         23.38         8.32 o
  -5   3  10        144.84        144.83        13.12 o
  -4   3  10          0.00          2.45         2.83 o
  -3   3  10        169.05        159.73         9.35 o
  -2   3  10        104.48        102.76         4.96 o
  -1   3  10         31.54         31.50         2.90 o
   0   3  10         11.15         10.17         1.72 o
   1   3  10        144.22        147.00         5.18 o
   2   3  10         92.57         97.82         8.21 o
   3   3  10        140.23        142.04        10.93 o
   4   3  10          2.31          3.12         3.48 o
   5   3  10          2.25          1.88         3.77 o
   6   3  10          9.39          8.19         5.50 o
  -5   4  10          0.54         -2.78         3.39 o
  -4   4  10        232.20        258.15        58.45 o
  -3   4  10          6.21          6.79         2.76 o
  -2   4  10        260.23        247.01         7.44 o
  -1   4  10         12.12         11.60         1.91 o
   0   4  10          0.34         -0.01         1.29 o
   1   4  10         64.83         63.24         6.59 o
   2   4  10        522.05        545.52        21.02 o
   3   4  10        288.82        308.58        14.02 o
   4   4  10         54.13         51.65        10.59 o
   5   4  10         11.23          1.29         4.16 o
  -4   5  10         21.62         18.21         4.38 o
  -3   5  10          0.53          1.84         2.05 o
  -2   5  10         11.00         20.40         7.85 o
  -1   5  10          8.96         10.23         2.37 o
   0   5  10        108.85        107.23         7.92 o
   1   5  10          5.03          7.06         3.22 o
   2   5  10         16.06         17.50         4.36 o
   3   5  10          7.18          6.72         3.71 o
   4   5  10        129.30        139.53        12.10 o
  -5   0  11        506.23        506.81        28.40 o
  -3   0  11        184.27        195.38        10.04 o
  -1   0  11       3249.62       3173.45        45.09 o
   1   0  11       2232.66       2236.57        42.15 o
   3   0  11        146.39        147.21        27.54 o
   5   0  11        220.54        214.97        20.71 o
  -7   1  11         76.11        120.50        19.62 o
  -6   1  11        123.34        131.49        18.52 o
  -5   1  11        613.44        573.01        24.16 o
  -4   1  11         33.43         22.56         4.22 o
  -3   1  11        333.39        343.18         7.75 o
  -2   1  11        359.54        392.23         7.27 o
  -1   1  11         34.14         39.24         5.44 o
   0   1  11        370.76        374.86         7.25 o
   1   1  11        124.11        121.13         3.63 o
   2   1  11         18.87         25.70         2.08 o
   3   1  11         12.14         18.03         2.02 o
   4   1  11        334.03        319.74         8.10 o
   5   1  11         24.74         20.02         2.89 o
   6   1  11         24.22         26.47         6.28 o
   7   1  11         23.55         33.81         4.07 o
  -7   2  11        109.63        123.48        20.24 o
  -6   2  11          8.59          5.65         6.59 o
  -5   2  11          0.00          0.61         3.69 o
  -4   2  11          1.31          1.31         3.16 o
  -3   2  11          1.31          3.59         2.03 o
  -2   2  11         82.51         83.51         4.12 o
  -1   2  11         66.82         73.34         3.96 o
   0   2  11        599.87        608.56        12.57 o
   1   2  11         34.48         35.97         3.02 o
   2   2  11        863.01        927.60        19.06 o
   3   2  11         25.91         24.71         5.00 o
   4   2  11         93.90         83.21        10.27 o
   5   2  11        177.67        180.81        14.55 o
   6   2  11         12.38          8.32         6.43 o
   7   2  11          2.91          3.92         7.06 o
  -6   3  11         18.33         15.38         7.22 o
  -5   3  11          1.03          4.13         4.01 o
  -4   3  11        264.01        269.29        14.04 o
  -3   3  11         84.69         95.84         8.71 o
  -2   3  11          7.70          4.23         2.81 o
  -1   3  11        145.01        156.68         5.74 o
   0   3  11         15.43         14.04         2.05 o
   1   3  11         12.02         13.48         2.23 o
   2   3  11        166.86        150.74         9.30 o
   3   3  11         42.06         44.65         6.41 o
   4   3  11          0.40         -1.70         3.84 o
   5   3  11          1.63         -2.84         3.34 o
   6   3  11          7.00          2.39         5.05 o
  -5   4  11          0.01         -0.66         5.57 o
  -4   4  11         10.51         14.44         3.96 o
  -3   4  11          2.79          1.20         4.63 o
  -2   4  11          0.01         -0.91         1.32 o
  -1   4  11        357.63        352.48         8.90 o
   0   4  11        310.40        275.86         8.33 o
   1   4  11        319.52        311.38        16.08 o
   2   4  11         78.12         81.81        14.43 o
   3   4  11          0.44          3.00         3.22 o
   4   4  11          5.19         -0.89         3.31 o
   5   4  11         22.35         25.85        10.67 o
  -4   5  11         13.54          9.98         6.43 o
  -3   5  11         12.33         11.05         7.77 o
  -2   5  11          5.33          8.06         1.76 o
  -1   5  11         22.13         23.03         3.57 o
   0   5  11         20.49         16.17         3.69 o
   1   5  11          3.98          1.08         2.54 o
   2   5  11         36.94         34.85         5.96 o
   3   5  11          6.96         13.94        15.06 o
   4   5  11         21.76         33.42         6.73 o
  -6   0  12         32.64         50.69        13.02 o
  -4   0  12        252.30        256.22        18.05 o
  -2   0  12       1842.38       1880.10        29.84 o
   0   0  12        141.82        152.49         4.76 o
   2   0  12       2076.82       2093.56        41.93 o
   4   0  12        163.01        171.40        13.50 o
  -7   1  12         22.72         24.17        10.20 o
  -6   1  12         12.91          8.94         6.43 o
  -5   1  12          3.45          2.81         3.80 o
  -4   1  12         96.60        107.70         7.08 o
  -3   1  12        712.45        724.12        12.38 o
  -2   1  12        165.33        149.40         5.85 o
  -1   1  12       2065.49       2280.91        35.76 o
   0   1  12       1161.15       1117.64        13.41 o
   1   1  12        131.93        134.07         4.14 o
   2   1  12       1057.14       1109.64        15.38 o
   3   1  12        129.55        129.83         5.67 o
   4   1  12          0.35          1.86         2.09 o
   5   1  12         13.12         13.62         2.55 o
   6   1  12          5.89          5.72         2.44 o
   7   1  12         84.55         86.45         6.16 o
  -7   2  12          2.38         -4.24         6.90 o
  -6   2  12         12.07          8.16         6.59 o
  -5   2  12        125.69         89.89        10.47 o
  -4   2  12        227.86        188.18        15.46 o
  -3   2  12         19.10         17.52         3.98 o
  -2   2  12         15.82         12.14         2.19 o
  -1   2  12          1.97          1.09         1.34 o
   0   2  12        318.20        327.76         7.92 o
   1   2  12        211.93        218.62         8.25 o
   2   2  12       1584.46       1649.42        31.13 o
   3   2  12         19.98         20.68         4.60 o
   4   2  12         12.07          9.94         4.36 o
   5   2  12          0.92         -3.74         4.08 o
   6   2  12          3.77          1.57         5.34 o
   7   2  12         12.49          1.57         7.22 o
  -6   3  12         75.90         86.92        14.44 o
  -5   3  12         43.48         40.05         7.16 o
  -4   3  12          1.20          3.89         3.27 o
  -3   3  12        147.13        152.33         7.12 o
  -2   3  12         45.38         41.05         3.90 o
  -1   3  12        164.09        150.60         5.92 o
   0   3  12         74.58         99.97         5.21 o
   1   3  12         55.51         61.02         4.92 o
   2   3  12        146.29        140.40        10.03 o
   3   3  12         28.19         40.82         6.15 o
   4   3  12         21.35         28.44         6.98 o
   5   3  12         23.11         22.03        11.85 o
   6   3  12         14.80         15.06         6.48 o
  -5   4  12          0.17         -2.72         3.11 o
  -4   4  12          5.16          2.37         2.23 o
  -3   4  12        214.88        217.77        11.12 o
  -2   4  12         75.63         77.22         6.70 o
  -1   4  12          3.27          2.28         1.54 o
   0   4  12          0.94          1.18         2.28 o
   1   4  12        184.86        181.24         9.54 o
   2   4  12         15.30          8.75         3.42 o
   3   4  12          9.93          8.34         4.13 o
   4   4  12         13.11         10.61         4.55 o
   5   4  12         13.21          7.67         5.35 o
  -4   5  12          9.80         15.07         4.36 o
  -3   5  12          0.22          0.57         2.28 o
  -2   5  12        199.49        229.87         9.29 o
  -1   5  12         23.89         20.54         3.62 o
   0   5  12         32.57         23.73         4.60 o
   1   5  12          1.47          0.90         2.70 o
   2   5  12          3.42          2.17         3.08 o
   3   5  12         14.67         11.08         4.94 o
   4   5  12          7.71         18.68        11.30 o
  -5   0  13        133.47        149.37        18.36 o
  -3   0  13        129.52        109.30         7.30 o
  -1   0  13        113.69        124.38         4.77 o
   1   0  13        165.85        140.92         7.20 o
   3   0  13        196.77        183.77        10.81 o
   5   0  13         47.76         52.10        10.98 o
  -7   1  13          0.48         11.61         9.10 o
  -6   1  13          8.08          1.10         5.96 o
  -5   1  13        352.21        324.96        22.28 o
  -4   1  13        205.16        218.16        12.89 o
  -3   1  13         58.04         63.17         4.09 o
  -2   1  13         19.96         27.60         3.39 o
  -1   1  13          4.30          6.28         1.22 o
   0   1  13         83.75         90.05         3.16 o
   1   1  13       1109.22       1165.85        15.71 o
   2   1  13        248.05        242.24         5.67 o
   3   1  13          1.42          0.33         1.21 o
   4   1  13          1.28          2.56         1.57 o
   5   1  13        137.61        113.40         5.73 o
   6   1  13          8.40          6.93         2.33 o
   7   1  13          1.19          3.08         2.22 o
  -7   2  13         34.31         41.27        12.40 o
  -6   2  13          1.69         -1.26         5.18 o
  -5   2  13          0.31         -1.33         3.51 o
  -4   2  13         49.44         51.77        10.20 o
  -3   2  13        399.48        363.06        11.38 o
  -2   2  13        527.40        581.52        12.16 o
  -1   2  13       2746.34       2770.21        36.76 o
   0   2  13         76.82         88.36         4.81 o
   1   2  13          2.74          1.93         1.35 o
   2   2  13        310.40        320.70        10.64 o
   3   2  13         28.47         45.91         6.47 o
   4   2  13          1.35         -0.75         2.94 o
   5   2  13        166.95        151.23        13.77 o
   6   2  13          7.30         17.42         8.63 o
   7   2  13        100.39        103.24        18.67 o
  -6   3  13         54.87         46.29        11.30 o
  -5   3  13         13.56         18.87         5.54 o
  -4   3  13         79.87         78.67         8.79 o
  -3   3  13        342.85        319.36        13.73 o
  -2   3  13        462.85        432.13        11.52 o
  -1   3  13         34.86         31.45         3.40 o
   0   3  13         19.08         13.48         2.38 o
   1   3  13          0.09         -1.43         1.88 o
   2   3  13        591.55        633.70        19.71 o
   3   3  13         35.98         36.68         6.48 o
   4   3  13          6.40          8.56         4.42 o
   5   3  13          1.73          0.63         3.92 o
   6   3  13          1.14          0.95         4.70 o
  -5   4  13         39.21         52.99         6.72 o
  -4   4  13          1.33          2.60         3.27 o
  -3   4  13         17.96         17.56         3.94 o
  -2   4  13         10.78          9.20         5.02 o
  -1   4  13        193.06        200.98        17.89 o
   0   4  13        150.13        137.93         8.68 o
   1   4  13         31.10         35.91         5.45 o
   2   4  13          3.34          4.35         3.28 o
   3   4  13         21.16         17.00         5.04 o
   4   4  13         15.86          4.20         4.94 o
   5   4  13        104.17        110.10        13.02 o
  -3   5  13          0.05         -0.04         4.39 o
  -2   5  13         82.35         74.07         6.24 o
  -1   5  13          1.41          1.68         2.34 o
   0   5  13          0.96         -1.24         2.37 o
   1   5  13         32.79         23.35         4.77 o
   2   5  13         75.69         67.78         9.10 o
   3   5  13         22.96         32.16         6.38 o
  -6   0  14          1.94          5.81         7.53 o
  -4   0  14        150.37        171.70        12.42 o
  -2   0  14        677.81        741.21        15.03 o
   0   0  14         77.39         93.79         7.48 o
   2   0  14         28.83         47.05         5.63 o
   4   0  14        152.37        175.69        14.75 o
  -7   1  14         44.64         36.88        12.40 o
  -6   1  14          1.75          2.04         6.28 o
  -5   1  14         14.03          5.34         5.18 o
  -4   1  14        277.22        286.27        10.37 o
  -3   1  14         11.31          9.06         1.84 o
  -2   1  14          0.45          1.75         1.15 o
  -1   1  14        205.91        159.34         3.76 o
   0   1  14       1099.63       1072.85        14.72 o
   1   1  14          7.02          5.63         1.32 o
   2   1  14        102.81        113.18         4.89 o
   3   1  14        209.09        207.48         6.06 o
   4   1  14         90.17         92.39         5.69 o
   5   1  14        291.43        269.03         9.72 o
   6   1  14         64.28         60.26         5.56 o
   7   1  14         57.22         58.22         5.81 o
  -7   2  14         15.17         15.54         9.42 o
  -6   2  14          0.01         -3.14         5.81 o
  -5   2  14          9.43          3.14         5.18 o
  -4   2  14        120.20        115.72        14.04 o
  -3   2  14         46.53         57.36         5.41 o
  -2   2  14          0.05         -1.26         1.26 o
  -1   2  14        129.52        128.02         5.38 o
   0   2  14         80.15         92.60         5.99 o
   1   2  14        750.94        728.32        24.41 o
   2   2  14       1301.13       1253.21        30.91 o
   3   2  14        369.54        390.06        15.84 o
   4   2  14        633.69        642.54        31.62 o
   5   2  14        120.96        107.04        28.80 o
   6   2  14          5.42          2.35         5.81 o
   7   2  14          0.58          6.28         8.32 o
  -6   3  14         17.73         21.97         9.89 o
  -5   3  14         16.99         25.85         6.90 o
  -4   3  14         91.48        101.52         7.87 o
  -3   3  14         29.58         37.79         7.22 o
  -2   3  14        930.32        934.34        24.39 o
  -1   3  14         22.95         23.04         3.29 o
   0   3  14         30.77         26.85         3.36 o
   1   3  14         17.28         10.91         3.44 o
   2   3  14        350.61        363.83        14.62 o
   3   3  14        208.92        212.83        12.92 o
   4   3  14          2.79          2.72         6.90 o
   5   3  14         10.44          5.53         7.06 o
   6   3  14         68.84         75.32        11.20 o
  -5   4  14         17.15         15.83         4.17 o
  -4   4  14          0.01          0.27         7.22 o
  -3   4  14        173.36        157.87        12.24 o
  -2   4  14          0.16          0.05         2.11 o
  -1   4  14         50.55         32.20         7.53 o
   0   4  14        115.12        113.09         8.82 o
   1   4  14        204.59        184.80        14.20 o
   2   4  14          0.47         -2.37         2.37 o
   3   4  14         16.81         15.13         6.83 o
   4   4  14          6.73          1.19         4.11 o
   5   4  14          0.11         -2.39         4.11 o
  -3   5  14          0.58          3.93         3.04 o
  -2   5  14         61.45         60.45        11.69 o
  -1   5  14         29.04         36.63         4.96 o
   0   5  14         35.32         43.61        10.83 o
   1   5  14         36.40         30.88         5.44 o
   2   5  14          4.02         11.10         4.25 o
   3   5  14          2.65          7.21         4.15 o
  -5   0  15         60.29         54.60         8.37 o
  -3   0  15          4.95         20.39         4.21 o
  -1   0  15        654.50        708.21        14.02 o
   1   0  15        176.83        166.73         5.58 o
   3   0  15        191.14        213.19        39.14 o
   5   0  15         17.22          9.42         6.12 o
  -7   1  15          0.44          9.10         8.00 o
  -6   1  15         31.99         37.66        12.24 o
  -5   1  15        100.62         96.81        15.22 o
  -4   1  15          1.77          2.63         2.33 o
  -3   1  15        140.90        136.60         5.90 o
  -2   1  15          7.88          7.72         2.60 o
  -1   1  15         51.59         69.14         2.96 o
   0   1  15         14.63         22.56         2.39 o
   1   1  15          0.56          1.16         1.06 o
   2   1  15        101.31        106.11         4.22 o
   3   1  15          5.88          6.65         1.78 o
   4   1  15        101.27        106.24         8.50 o
   5   1  15         30.01         34.81         4.17 o
   6   1  15          8.47          7.61         2.68 o
   7   1  15          1.36         -1.73         2.04 o
  -6   2  15         10.48         11.61         8.32 o
  -5   2  15         25.45         30.13         9.10 o
  -4   2  15        840.16        778.52        20.00 o
  -3   2  15        348.11        337.49        14.27 o
  -2   2  15          6.88         10.94         2.62 o
  -1   2  15         66.56         73.15         4.68 o
   0   2  15         18.55         19.25         2.56 o
   1   2  15        185.16        169.64        12.71 o
   2   2  15         21.12         17.24         6.36 o
   3   2  15         49.50         44.60         6.64 o
   4   2  15        462.25        453.63        33.42 o
   5   2  15         13.71         12.13         5.23 o
   6   2  15          2.94          0.31         5.18 o
  -6   3  15         20.01         24.46         6.49 o
  -5   3  15          0.55         -1.32         2.53 o
  -4   3  15          0.00         -1.99         1.99 o
  -3   3  15        613.38        604.88        20.09 o
  -2   3  15          4.65          7.74         3.07 o
  -1   3  15         19.59         19.18         3.45 o
   0   3  15        287.55        300.14        19.69 o
   1   3  15         93.10         91.11         8.14 o
   2   3  15         85.97         87.12         8.71 o
   3   3  15       1274.86       1317.69        34.85 o
   4   3  15          0.00         -2.44         3.10 o
   5   3  15         25.78         18.24        19.14 o
   6   3  15          5.66          7.80         5.66 o
  -5   4  15          1.08         -0.77         3.33 o
  -4   4  15         20.70         15.24         4.82 o
  -3   4  15         55.00         43.29        11.85 o
  -2   4  15         94.57         96.20         8.24 o
  -1   4  15         12.86          5.46         3.14 o
   0   4  15         58.10         58.82         6.55 o
   1   4  15          7.25          7.70         3.37 o
   2   4  15         55.88         51.74         7.06 o
   3   4  15         65.11         63.81        10.44 o
   4   4  15          5.32         -1.19         5.10 o
   5   4  15         10.50         12.36         5.83 o
  -3   5  15          7.81          7.22         3.35 o
  -2   5  15         23.88         23.66        11.61 o
  -1   5  15         25.04         36.65         5.42 o
   0   5  15          0.17          0.58         2.72 o
   1   5  15          2.17          3.95         3.38 o
   2   5  15         23.59         24.40         5.68 o
   3   5  15          7.13          7.68         4.56 o
  -6   0  16         57.28         82.61        10.93 o
  -4   0  16        242.54        226.84        16.00 o
  -2   0  16         29.37         31.28         3.35 o
   0   0  16       1261.48       1265.48        21.58 o
   2   0  16        216.39        206.30        10.16 o
   4   0  16         79.10         87.39        13.18 o
  -7   1  16         17.73         30.10         8.48 o
  -6   1  16         56.55         64.18         9.95 o
  -5   1  16          4.85          3.72         3.50 o
  -4   1  16        523.59        471.89        13.17 o
  -3   1  16         92.17        105.63         5.70 o
  -2   1  16          1.12          2.24         1.37 o
  -1   1  16          0.08         -0.28         0.78 o
   0   1  16        519.23        503.84         9.41 o
   1   1  16          1.07         -0.91         1.00 o
   2   1  16         57.41         70.32         4.75 o
   3   1  16          0.66         -1.29         1.29 o
   4   1  16          0.14         -0.11         1.59 o
   5   1  16          0.12         -0.74         1.88 o
   6   1  16         77.33         99.77         7.34 o
   7   1  16          0.47          1.41         2.35 o
  -6   2  16         19.69         17.07         5.87 o
  -5   2  16          1.32          2.62         4.71 o
  -4   2  16         53.59         56.55         6.19 o
  -3   2  16        723.38        720.71        23.37 o
  -2   2  16        756.38        763.21        21.92 o
  -1   2  16        856.64        905.27        18.84 o
   0   2  16        237.45        253.10         9.67 o
   1   2  16         15.65         15.09         3.84 o
   2   2  16          0.01          1.57         2.55 o
   3   2  16        260.59        270.84        13.46 o
   4   2  16          0.27         -0.60         3.22 o
   5   2  16         24.42         17.47         5.83 o
   6   2  16          0.92         -1.57         5.34 o
  -6   3  16          7.31         19.37         5.71 o
  -5   3  16          0.86          1.58         3.74 o
  -4   3  16         66.32         55.88         7.96 o
  -3   3  16         33.41         29.19         5.50 o
  -2   3  16         20.80         18.82         4.55 o
  -1   3  16         82.57         67.00         9.10 o
   0   3  16        126.36        133.50        12.16 o
   1   3  16        386.29        404.23        15.15 o
   2   3  16        275.58        245.62        12.30 o
   3   3  16        186.94        197.97        14.27 o
   4   3  16          2.76          9.69         7.06 o
   5   3  16         24.23         14.05         6.36 o
   6   3  16          0.00          0.13         6.12 o
  -5   4  16          0.33          0.17         3.71 o
  -4   4  16          3.66          6.20         7.14 o
  -3   4  16         64.33         61.52         7.41 o
  -2   4  16         26.28         17.54         4.18 o
  -1   4  16         17.73         16.72         4.12 o
   0   4  16          4.58          4.02         2.77 o
   1   4  16        167.74        171.06        11.85 o
   2   4  16          1.85          4.31         3.59 o
   3   4  16         21.23         13.49         5.12 o
   4   4  16          0.01          2.61         4.11 o
   5   4  16         55.60         83.15        11.28 o
  -3   5  16          1.76          2.52         2.93 o
  -2   5  16         29.82         27.64         5.05 o
  -1   5  16         88.12         86.02         9.65 o
   0   5  16         22.06         29.69         5.47 o
   1   5  16          3.53          1.35         3.21 o
   2   5  16          2.01          4.00         3.77 o
   3   5  16          5.03          3.07         4.03 o
  -5   0  17          2.84          8.18         4.52 o
  -3   0  17          0.41         -0.61         1.73 o
  -1   0  17        385.71        402.17         9.98 o
   1   0  17        366.95        334.41        10.11 o
   3   0  17        176.13        207.05        12.18 o
  -7   1  17         27.41         26.06         7.68 o
  -6   1  17          6.13          4.32         4.22 o
  -5   1  17          1.70         -1.37         3.24 o
  -4   1  17        316.24        342.42        12.71 o
  -3   1  17        160.95        176.27         6.93 o
  -2   1  17         26.91         24.77         4.82 o
  -1   1  17        797.83        822.05        14.22 o
   0   1  17          1.45          8.15         1.57 o
   1   1  17         83.38         98.03         4.87 o
   2   1  17        173.94        186.71         5.96 o
   3   1  17         58.90         69.26         5.01 o
   4   1  17         62.79         53.10         5.05 o
   5   1  17         27.71         40.59         7.53 o
   6   1  17         36.76         42.04         4.87 o
   7   1  17         63.18         65.44         6.43 o
  -6   2  17         46.29         58.67         9.01 o
  -5   2  17        153.93        168.66        13.69 o
  -4   2  17        141.83        120.07        11.27 o
  -3   2  17        495.62        488.95        18.10 o
  -2   2  17         41.86         52.52         6.43 o
  -1   2  17         99.63         96.18         6.51 o
   0   2  17         50.10         58.76         5.11 o
   1   2  17         21.90         19.72         4.27 o
   2   2  17        763.52        765.23        22.90 o
   3   2  17        244.34        272.90        15.00 o
   4   2  17         88.86         95.53        10.80 o
   5   2  17         21.45         29.20        13.18 o
   6   2  17          8.28         11.14         8.00 o
  -6   3  17         49.95         66.76        19.22 o
  -5   3  17         33.66         30.45         5.43 o
  -4   3  17          3.63          1.06         3.14 o
  -3   3  17          0.58          3.20         3.05 o
  -2   3  17        566.39        535.03        18.28 o
  -1   3  17        676.55        708.73        20.94 o
   0   3  17          6.00          4.13         4.63 o
   1   3  17         21.61         20.73         4.60 o
   2   3  17         39.88         36.99         8.32 o
   3   3  17        990.27        973.63        29.39 o
   4   3  17          3.90          4.74         4.22 o
   5   3  17          2.95         -2.95         5.49 o
   6   3  17         22.51         30.86         9.04 o
  -5   4  17         52.32         54.84         8.71 o
  -4   4  17          4.48          3.45         8.24 o
  -3   4  17         14.07         11.40         3.98 o
  -2   4  17        184.15        191.25        26.99 o
  -1   4  17          4.03          2.25         2.46 o
   0   4  17          2.59          4.31         2.98 o
   1   4  17          5.14          2.87         3.01 o
   2   4  17          3.76          2.01         3.47 o
   3   4  17          1.31         -3.01         3.01 o
   4   4  17          2.79          6.11         4.63 o
   5   4  17         18.89         20.43         6.86 o
  -3   5  17         52.18         72.99         7.89 o
  -2   5  17         64.54         65.02         7.45 o
  -1   5  17          0.49          3.61         2.97 o
   0   5  17          7.59          9.20         3.80 o
   1   5  17         22.61         27.75         5.65 o
   2   5  17         55.80         59.87         8.24 o
   3   5  17         14.10         15.60         5.23 o
  -6   0  18         42.44         40.46         8.40 o
  -4   0  18        447.99        402.62        24.48 o
  -2   0  18       2209.08       2179.69        35.63 o
   0   0  18          5.36          5.90         1.73 o
   2   0  18          3.16          3.27         2.86 o
   4   0  18        107.38        134.00        15.85 o
  -7   1  18          1.14         -2.15         4.63 o
  -6   1  18          0.03         -3.50         3.71 o
  -5   1  18         16.33          8.40         4.53 o
  -4   1  18        187.39        136.39        11.66 o
  -3   1  18          2.37          1.86         1.67 o
  -2   1  18         99.21         97.14         8.20 o
  -1   1  18        431.03        439.08         7.60 o
   0   1  18        770.37        817.56        13.01 o
   1   1  18        259.71        256.24         6.42 o
   2   1  18          0.02          0.56         1.23 o
   3   1  18          7.83          4.44         1.92 o
   4   1  18         12.91         12.41         2.69 o
   5   1  18          0.01          1.13         5.57 o
   6   1  18        131.60        149.52        13.57 o
   7   1  18          0.75          5.02         2.82 o
  -6   2  18         67.67         83.71        10.81 o
  -5   2  18         32.36         37.23         6.90 o
  -4   2  18         18.02         17.32         6.75 o
  -3   2  18        310.02        307.64        23.38 o
  -2   2  18          0.45          1.79         2.90 o
  -1   2  18         49.10         43.22         5.80 o
   0   2  18         84.57         85.13        14.12 o
   1   2  18         28.79         22.66         4.71 o
   2   2  18        288.86        272.78        14.91 o
   3   2  18         80.15         73.26         8.71 o
   4   2  18        300.12        328.75        22.36 o
   5   2  18        151.64        149.15        14.38 o
   6   2  18          0.10         -1.26         5.81 o
  -6   3  18         20.01         36.07         7.37 o
  -5   3  18          3.28          3.92         4.71 o
  -4   3  18          7.95          9.62         4.24 o
  -3   3  18          8.35         14.63         7.61 o
  -2   3  18        253.13        252.14        16.71 o
  -1   3  18         63.32         53.94         6.81 o
   0   3  18        628.35        637.88        38.21 o
   1   3  18         33.39         30.80         5.53 o
   2   3  18        123.52        116.25        10.37 o
   3   3  18        460.96        500.18        20.08 o
   4   3  18        191.69        202.34        16.29 o
   5   3  18          7.41          8.31         5.69 o
  -4   4  18         75.17         81.55         9.52 o
  -3   4  18          7.12         13.28         4.42 o
  -2   4  18          0.58          0.78         2.84 o
  -1   4  18          0.27         -0.71         2.54 o
   0   4  18         39.84         46.78         6.65 o
   1   4  18         59.98         67.31         8.10 o
   2   4  18          0.05          1.84         3.20 o
   3   4  18         59.05         65.78         9.27 o
   4   4  18          5.95          6.47         5.96 o
  -3   5  18         46.10         56.51         9.49 o
  -2   5  18         32.73         31.23         5.74 o
  -1   5  18          3.90          4.61         5.49 o
   0   5  18         67.99         50.17         7.08 o
   1   5  18          1.03         -1.49         3.15 o
   2   5  18         24.11         39.63         7.01 o
  -5   0  19         72.83         61.51        12.87 o
  -3   0  19        210.99        238.75        19.06 o
  -1   0  19       1116.70       1155.83        21.45 o
   1   0  19        986.07       1067.55        24.81 o
   3   0  19        257.52        214.65        12.74 o
  -6   1  19          0.02         -0.90         4.07 o
  -5   1  19          2.87          4.55         5.49 o
  -4   1  19        304.80        287.19        16.46 o
  -3   1  19        460.99        444.73        14.20 o
  -2   1  19          7.54          3.95         1.72 o
  -1   1  19        282.54        321.17         6.93 o
   0   1  19        139.17        135.50         5.19 o
   1   1  19          1.76          1.93         1.36 o
   2   1  19          0.04          2.01         1.46 o
   3   1  19        228.61        234.71         8.30 o
   4   1  19         30.48         30.96         4.61 o
   5   1  19        314.49        307.45        11.32 o
   6   1  19         25.38         26.74         4.15 o
  -6   2  19         36.72         43.86         8.31 o
  -5   2  19         11.08         10.20         7.06 o
  -4   2  19         13.85         16.89         5.65 o
  -3   2  19          0.46         -0.73         2.80 o
  -2   2  19        210.14        222.88        14.98 o
  -1   2  19        231.83        220.19        11.97 o
   0   2  19          1.16          4.32         2.88 o
   1   2  19        274.66        273.89        12.81 o
   2   2  19          0.71          1.49         2.93 o
   3   2  19         15.47         22.21         5.42 o
   4   2  19        105.76        135.30        12.90 o
   5   2  19         17.48         11.46         5.49 o
   6   2  19         10.22         10.04         8.47 o
  -5   3  19          4.14          5.02         5.34 o
  -4   3  19         55.26         50.36         9.26 o
  -3   3  19        108.15        105.74        10.16 o
  -2   3  19          0.07          1.54         2.87 o
  -1   3  19          0.48         -2.19         2.19 o
   0   3  19         21.44         21.09         8.16 o
   1   3  19         55.81         47.99         8.24 o
   2   3  19        205.88        175.65        13.03 o
   3   3  19          2.66          1.12         3.43 o
   4   3  19          3.83          4.90         4.53 o
   5   3  19         25.77         19.46        11.14 o
  -4   4  19         11.17          4.34         6.36 o
  -3   4  19          1.31          5.38         3.83 o
  -2   4  19        124.22        102.34         9.51 o
  -1   4  19         35.02         33.06         5.75 o
   0   4  19          3.86          3.41         3.16 o
   1   4  19         94.76         89.55         9.32 o
   2   4  19          0.11          0.99         3.84 o
   3   4  19         40.40         21.50         8.32 o
   4   4  19         10.27         -2.50         8.94 o
  -2   5  19          4.44          4.59         3.72 o
  -1   5  19         34.10         33.03         6.03 o
   0   5  19         35.06         30.39         5.84 o
   1   5  19          5.84          4.61         4.05 o
   2   5  19         12.83         17.07         5.27 o
  -6   0  20        159.45        163.50        25.42 o
  -4   0  20        525.58        486.57        28.09 o
  -2   0  20        656.15        651.56        15.22 o
   0   0  20         42.47         34.71         3.37 o
   2   0  20        321.53        325.55        12.46 o
   4   0  20          0.04          2.98         5.02 o
  -6   1  20          8.04         14.75         7.85 o
  -5   1  20          0.02          2.82         5.49 o
  -4   1  20         28.45         48.49        10.36 o
  -3   1  20         65.86         68.37         6.82 o
  -2   1  20          0.05          1.62         1.66 o
  -1   1  20        124.38        115.76         8.38 o
   0   1  20         26.56         29.37         3.63 o
   1   1  20        655.22        679.44        12.34 o
   2   1  20          1.67          1.20         1.68 o
   3   1  20          0.65          2.10         1.70 o
   4   1  20         39.57         42.96         4.29 o
   5   1  20          0.02         -1.88         3.53 o
   6   1  20         80.27         71.40         7.38 o
  -6   2  20          8.50          4.71         6.90 o
  -5   2  20          6.12          2.82         5.81 o
  -4   2  20         54.93         35.71        15.38 o
  -3   2  20        250.68        242.61        14.17 o
  -2   2  20         52.04         51.08         7.09 o
  -1   2  20         57.84         71.71         7.82 o
   0   2  20         31.18         36.16        11.30 o
   1   2  20        221.88        201.83        13.30 o
   2   2  20        264.82        251.22        13.08 o
   3   2  20         14.75         12.44         2.06 o
   4   2  20         66.06         78.94        11.60 o
   5   2  20          0.37          4.45         5.00 o
   6   2  20         16.46         12.55         8.32 o
  -5   3  20         13.17         19.14         7.53 o
  -4   3  20          4.99         -1.47         5.57 o
  -3   3  20         21.68         16.20         5.11 o
  -2   3  20         65.12         62.59         7.79 o
  -1   3  20        591.05        526.81        18.83 o
   0   3  20        152.33        142.54        11.15 o
   1   3  20         12.56         15.36         6.51 o
   2   3  20        363.43        341.47        15.87 o
   3   3  20         15.68          9.44         4.85 o
   4   3  20         18.18          9.95         5.47 o
   5   3  20          3.00          6.40         5.49 o
  -4   4  20          0.65         -2.36         4.47 o
  -3   4  20         22.29         18.37         5.11 o
  -2   4  20        314.47        330.66        15.22 o
  -1   4  20          0.10          2.16         3.28 o
   0   4  20         74.03         62.19         9.10 o
   1   4  20         41.41         40.81         6.65 o
   2   4  20          1.27          3.53         3.59 o
   3   4  20         98.36        104.67        13.73 o
   4   4  20         98.68         80.05        11.09 o
  -2   5  20          9.15          6.14         4.47 o
  -1   5  20          2.47          2.28         3.48 o
   0   5  20          0.86          1.96         3.53 o
   1   5  20          0.36          0.23         3.55 o
   2   5  20          0.36         -1.15         3.43 o
  -5   0  21        206.30        211.83        23.54 o
  -3   0  21        179.79        183.96        17.03 o
  -1   0  21        388.42        413.55        11.09 o
   1   0  21        498.86        508.05        12.48 o
   3   0  21          5.57         13.24         4.55 o
  -6   1  21          0.63         -1.88         5.02 o
  -5   1  21         53.89         59.79        12.40 o
  -4   1  21         26.16         69.67        12.71 o
  -3   1  21        104.14        102.22         8.54 o
  -2   1  21          0.18          0.98         1.61 o
  -1   1  21         81.66         86.57         6.31 o
   0   1  21         40.65         37.14         2.86 o
   1   1  21         11.69         13.17         2.29 o
   2   1  21        168.70        158.19        12.50 o
   3   1  21        121.88        122.61         7.15 o
   4   1  21        106.46         96.42        11.15 o
   5   1  21         57.93         49.59        12.24 o
   6   1  21          0.08          1.41         2.67 o
  -6   2  21          0.89          2.82         6.12 o
  -5   2  21         10.18         10.36         7.22 o
  -4   2  21        198.06        173.38        18.83 o
  -3   2  21          1.49          5.89         3.81 o
  -2   2  21         63.74         49.05        15.85 o
  -1   2  21          0.00         -2.43         2.43 o
   0   2  21        270.19        285.24        35.07 o
   1   2  21        240.17        229.21        22.04 o
   2   2  21         15.63         17.28         2.89 o
   3   2  21          1.59          0.93         2.04 o
   4   2  21         16.50         17.33         3.20 o
   5   2  21         46.17         41.56         8.71 o
   6   2  21         31.47         24.01        10.98 o
  -5   3  21          0.89          6.43         6.12 o
  -4   3  21          4.68          6.44         4.03 o
  -3   3  21         70.25         80.63         9.45 o
  -2   3  21         17.75         16.52         4.69 o
  -1   3  21          9.11         15.71         4.48 o
   0   3  21          0.31         10.95         4.01 o
   1   3  21          5.83         14.86         4.53 o
   2   3  21          0.01         -2.90         2.90 o
   3   3  21        101.17        121.83        13.10 o
   4   3  21        274.74        300.20        20.58 o
   5   3  21          1.58          0.58         4.91 o
  -4   4  21         15.36         19.88         6.11 o
  -3   4  21         25.74         20.96         6.36 o
  -2   4  21         88.27         93.38         9.64 o
  -1   4  21         33.08         31.98         6.22 o
   0   4  21         42.22         32.54        10.67 o
   1   4  21         12.15         14.52         4.83 o
   2   4  21          0.21          6.17         3.93 o
   3   4  21         10.23         16.43         5.87 o
   4   4  21         99.65         77.93        10.97 o
  -2   5  21          2.91          8.49         6.43 o
  -1   5  21         46.74         41.12         8.47 o
   0   5  21          0.50          2.42         3.77 o
   1   5  21         27.89         36.46         7.15 o
   2   5  21         44.80         64.74        10.98 o
  -4   0  22          0.91         -2.04         4.24 o
  -2   0  22         10.00          9.68         7.45 o
   0   0  22         17.42         20.50         2.92 o
   2   0  22         95.00        103.06         9.58 o
  -6   1  22         18.54         36.25        11.93 o
  -5   1  22         88.20        106.85        16.79 o
  -4   1  22        240.56        256.69        24.17 o
  -3   1  22        814.98        793.47        25.63 o
  -2   1  22         14.09         16.00         2.73 o
  -1   1  22          0.89         -0.65         1.20 o
   0   1  22        219.38        230.68         6.00 o
   1   1  22        366.14        382.38        10.35 o
   2   1  22         10.69         10.48         2.55 o
   3   1  22         13.24         10.88         2.72 o
   4   1  22         14.90         11.28         5.48 o
   5   1  22          0.51          4.70         4.00 o
   6   1  22         12.88         13.65         3.77 o
  -6   2  22          0.06          2.20         6.12 o
  -5   2  22          5.83         10.20         7.38 o
  -4   2  22         68.52         63.71        12.55 o
  -3   2  22         70.07         83.55         9.96 o
  -2   2  22        108.20         93.48         9.61 o
  -1   2  22          0.04         -1.50         3.22 o
   0   2  22        109.93        122.96        20.09 o
   1   2  22        122.79        128.73        11.23 o
   2   2  22         22.41         25.22         3.10 o
   3   2  22         79.54         74.68         5.01 o
   4   2  22        103.33        108.58         5.14 o
   5   2  22          1.54         -2.04         4.79 o
   6   2  22          3.98          1.10         8.00 o
  -5   3  22          3.28          2.67         6.12 o
  -4   3  22          1.98          3.61         4.14 o
  -3   3  22          2.75         -0.65         3.19 o
  -2   3  22        373.51        365.41        17.03 o
  -1   3  22         39.96         34.56         6.33 o
   0   3  22         18.23         14.85         6.83 o
   1   3  22         15.51         10.09         4.07 o
   2   3  22         77.15         76.21        10.90 o
   3   3  22         28.40         37.33        10.36 o
   4   3  22         13.70         13.24         5.82 o
   5   3  22         17.96         14.44         6.40 o
  -4   4  22         39.70         46.10         7.99 o
  -3   4  22          1.10          0.06         3.32 o
  -2   4  22         50.97         47.73         8.16 o
  -1   4  22          7.45          1.51         3.39 o
   0   4  22         40.87         40.78         7.09 o
   1   4  22          1.64         -0.64         3.24 o
   2   4  22          7.22          6.35         4.27 o
   3   4  22        154.51        157.17        14.54 o
   4   4  22        307.30        335.41        20.50 o
  -1   5  22         15.93         21.40         5.54 o
   0   5  22         57.50         59.05         8.58 o
   1   5  22         20.69         27.27        11.46 o
  -5   0  23         49.62         31.38        10.83 o
  -3   0  23        410.75        368.40        14.03 o
  -1   0  23          5.59          2.82         1.92 o
   1   0  23        553.24        534.13        13.37 o
   3   0  23        378.88        364.50        15.22 o
  -6   1  23          6.73          4.08         7.06 o
  -5   1  23          9.42          5.81         6.75 o
  -4   1  23          6.29         10.83         6.43 o
  -3   1  23        143.85        163.81        18.67 o
  -2   1  23         21.97         19.54         3.03 o
  -1   1  23         93.33         94.58         4.92 o
   0   1  23         37.11         44.79         3.27 o
   1   1  23         53.18         52.34         4.71 o
   2   1  23        281.34        276.85         9.43 o
   3   1  23          1.17          0.33         1.78 o
   4   1  23        163.58        159.91         9.25 o
   5   1  23          8.30          8.94         3.00 o
   6   1  23          2.58          6.12         3.14 o
  -6   2  23          0.12          1.26         5.81 o
  -5   2  23         14.55         23.70         9.42 o
  -4   2  23         90.42         79.86        13.81 o
  -3   2  23         61.01         60.59         8.41 o
  -2   2  23          2.64          7.20         3.95 o
  -1   2  23        117.28        115.73        16.01 o
   0   2  23        308.59        270.33        17.50 o
   1   2  23        440.44        437.85        18.19 o
   2   2  23        472.43        458.09        12.20 o
   3   2  23        431.26        420.41        12.86 o
   4   2  23         41.18         45.79         3.84 o
   5   2  23         54.97         43.62        11.93 o
  -5   3  23         41.14         24.64         9.26 o
  -4   3  23          1.40          3.66         4.48 o
  -3   3  23        219.93        225.20        16.24 o
  -2   3  23         17.88         20.45         5.45 o
  -1   3  23         45.18         26.48         6.01 o
   0   3  23         15.29         15.46         4.88 o
   1   3  23          0.57          3.01         3.62 o
   2   3  23          7.07          3.18         3.91 o
   3   3  23        107.70        119.60        29.58 o
   4   3  23         13.07         15.42         5.99 o
   5   3  23         15.14          3.64         6.51 o
  -4   4  23         69.93         80.70        10.43 o
  -3   4  23          1.14          0.89         3.51 o
  -2   4  23        127.16        125.14        11.95 o
  -1   4  23         13.47         10.00         4.75 o
   0   4  23         65.28         56.95         8.32 o
   1   4  23          1.46         -1.76         3.04 o
   2   4  23          6.33          8.05         4.99 o
   3   4  23         44.43         50.30         8.85 o
  -1   5  23         79.60         88.10        19.45 o
   0   5  23         87.08         84.73         9.87 o
  -4   0  24        431.69        380.35        26.52 o
  -2   0  24        590.10        611.99        18.31 o
   0   0  24          2.50         13.56         2.68 o
   2   0  24         48.96         51.79         4.84 o
   4   0  24         21.08         32.17         5.65 o
   6   0  24         46.10         64.34         8.16 o
  -6   1  24         62.00         75.95        16.01 o
  -5   1  24          3.19          4.55         5.49 o
  -4   1  24          3.57          2.82         5.65 o
  -3   1  24        177.67        239.12        22.91 o
  -2   1  24         83.92         80.45         6.86 o
  -1   1  24          8.62         11.01         2.03 o
   0   1  24        478.81        476.91         9.65 o
   1   1  24        173.76        199.13        14.34 o
   2   1  24        453.73        460.34        12.86 o
   3   1  24        115.66        104.61         9.90 o
   4   1  24          2.41          0.13         2.35 o
   5   1  24         75.16         83.15         8.16 o
   6   1  24         19.98         25.26         4.86 o
  -5   2  24          2.66         -2.82         4.86 o
  -4   2  24          0.06         -0.78         4.55 o
  -3   2  24         52.58         59.49        13.26 o
  -2   2  24        272.90        245.91        14.82 o
  -1   2  24        229.34        177.05        14.12 o
   0   2  24        198.18        178.74        13.09 o
   1   2  24        170.13        170.69        36.80 o
   2   2  24          6.14         12.42         2.72 o
   3   2  24        104.04        101.94         6.22 o
   4   2  24         13.16         10.93         3.06 o
   5   2  24          3.06          5.81         7.06 o
  -5   3  24          0.07         -4.71         4.86 o
  -4   3  24         90.89        120.66        16.79 o
  -3   3  24         17.27         19.10         5.71 o
  -2   3  24          1.59          5.43         3.65 o
  -1   3  24         51.09         56.69         9.89 o
   0   3  24          1.27          2.42         3.39 o
   1   3  24          0.18          1.05         3.19 o
   2   3  24        194.32        171.81        14.20 o
   3   3  24          4.60          8.76         5.04 o
   4   3  24         79.45         77.31        11.50 o
   5   3  24          3.59          5.21         5.76 o
  -3   4  24        112.46        105.82        11.49 o
  -2   4  24         45.34         39.98         7.38 o
  -1   4  24         11.08         14.73         8.24 o
   0   4  24         11.58          7.43         4.48 o
   1   4  24         45.85         48.79         8.15 o
   2   4  24          9.13          5.36         7.22 o
   3   4  24          3.33          3.79         5.96 o
  -5   0  25         79.29         67.79        14.59 o
  -3   0  25        115.59        115.15         9.32 o
  -1   0  25        272.14        291.88        11.47 o
   1   0  25         15.32         12.02         3.10 o
   3   0  25          9.62         12.87         3.77 o
   5   0  25         50.03         55.24         7.69 o
  -6   1  25         17.37         34.05        12.08 o
  -5   1  25        101.03         83.94        15.69 o
  -4   1  25         34.44         58.85        12.71 o
  -3   1  25         54.54         38.60         9.89 o
  -2   1  25        526.18        504.87        21.97 o
  -1   1  25        886.34        889.82        15.36 o
   0   1  25         94.33        113.47         9.69 o
   1   1  25          8.82         10.34         4.22 o
   2   1  25         41.18         40.26         4.65 o
   3   1  25          1.73          0.31         3.03 o
   4   1  25          0.25          0.62         2.18 o
   5   1  25         26.79         37.82         5.96 o
   6   1  25         39.36         29.82         5.18 o
  -5   2  25          1.40         -2.20         5.49 o
  -4   2  25          7.17          7.06         6.12 o
  -3   2  25         15.06          6.19         4.47 o
  -2   2  25         40.89         47.55         7.86 o
  -1   2  25         27.54         29.55         6.12 o
   0   2  25          2.78          3.29         3.49 o
   1   2  25         15.09         14.74         4.98 o
   2   2  25          1.24         -0.97         1.75 o
   3   2  25        130.72        134.76        10.17 o
   4   2  25         43.31         43.11         4.07 o
   5   2  25          1.18          8.00         8.00 o
  -4   3  25         13.43         12.40         6.75 o
  -3   3  25        180.73        230.13        16.93 o
  -2   3  25          2.17          9.29         4.43 o
  -1   3  25         17.27         29.70         9.34 o
   0   3  25         51.95         50.47        15.22 o
   1   3  25         48.52         46.18         8.47 o
   2   3  25          4.04          4.34         4.15 o
   3   3  25         18.68         12.63         8.16 o
   4   3  25         96.51        117.38        13.69 o
  -3   4  25         59.99         56.91         8.97 o
  -2   4  25         41.26         44.06         7.66 o
  -1   4  25         16.32          4.35         3.87 o
   0   4  25          1.90          3.17         3.93 o
   1   4  25        100.14        137.14        13.53 o
   2   4  25         38.35         45.59         8.40 o
   3   4  25          4.91         18.74         6.55 o
  -4   0  26        365.70        407.95        28.25 o
  -2   0  26        266.41        271.03        12.48 o
   0   0  26          5.10         14.25         4.32 o
   2   0  26        157.57        171.89         9.17 o
   4   0  26        438.70        399.16        17.26 o
   6   0  26         47.70         50.69         7.69 o
  -5   1  26         42.56         22.44        10.20 o
  -4   1  26          4.73          4.24         5.96 o
  -3   1  26          4.54          2.35         5.96 o
  -2   1  26         75.36         76.26        12.71 o
  -1   1  26          2.78          3.54         2.13 o
   0   1  26          0.82          0.89         1.55 o
   1   1  26         13.13         12.90         2.36 o
   2   1  26        120.89        136.71         8.35 o
   3   1  26         26.99         25.24         4.93 o
   4   1  26         31.32         34.05         5.65 o
   5   1  26        114.06         88.33         8.47 o
  -5   2  26         16.16          7.38         7.38 o
  -4   2  26         28.08         43.62        11.61 o
  -3   2  26         73.24         60.73        11.93 o
  -2   2  26         14.76         15.54         5.43 o
  -1   2  26        196.36        199.42        15.05 o
   0   2  26        130.90        124.92        12.04 o
   1   2  26        165.85        161.96        15.30 o
   2   2  26          0.84          1.85         2.30 o
   3   2  26         52.69         44.16         4.45 o
   4   2  26         16.35         22.67         4.09 o
   5   2  26          5.25         11.77         8.79 o
  -4   3  26         45.01         47.39        11.30 o
  -3   3  26         43.26         40.71         8.07 o
  -2   3  26         34.55         46.17         9.18 o
  -1   3  26          7.24         20.25         5.52 o
   0   3  26         91.16        110.68        11.54 o
   1   3  26         38.03         23.23         6.26 o
   2   3  26         66.21         71.21        10.43 o
   3   3  26         24.50         32.66        12.16 o
   4   3  26          9.59         14.78         6.70 o
  -3   4  26         42.73         43.67         8.19 o
  -2   4  26          4.73          6.84         5.10 o
  -1   4  26         68.18         66.85        14.19 o
   0   4  26         37.02         37.28         7.76 o
   1   4  26         26.14         17.25         6.03 o
   2   4  26          5.96         13.79         5.88 o
   3   4  26         45.45         49.45         9.29 o
  -3   0  27          3.64         12.31         4.32 o
  -1   0  27          7.95         16.40         4.24 o
   1   0  27        187.66        198.00         9.83 o
   3   0  27          3.64          5.49         3.61 o
   5   0  27        107.91         96.18        10.20 o
  -5   1  27          0.80         -1.10         5.34 o
  -4   1  27         17.03         11.14         8.32 o
  -3   1  27         14.30         13.34         7.06 o
  -2   1  27        148.44        142.94        17.89 o
  -1   1  27        222.63        224.29         7.59 o
   0   1  27         27.71         33.23         3.90 o
   1   1  27        340.15        343.54         9.03 o
   2   1  27        159.31        159.19         8.92 o
   3   1  27          7.10         10.30         2.96 o
   4   1  27        121.88        139.02        11.30 o
   5   1  27         64.62         48.02         6.75 o
  -5   2  27          8.64         13.02         8.32 o
  -4   2  27          1.80          1.26         5.49 o
  -3   2  27         12.10         22.60         8.63 o
  -2   2  27          0.57         -0.31         3.39 o
  -1   2  27        169.60        148.36        13.20 o
   0   2  27         29.27         21.06         5.76 o
   1   2  27         47.17         44.57         7.71 o
   2   2  27         41.89         41.22         6.15 o
   3   2  27          2.82          6.47         2.37 o
   4   2  27         19.38         26.41         3.65 o
   5   2  27          1.10          6.90         7.22 o
  -4   3  27         17.36         29.19         9.73 o
  -3   3  27          0.01         -2.36         3.88 o
  -2   3  27         76.94         83.12        10.67 o
  -1   3  27         40.80         33.49         6.97 o
   0   3  27          0.77         14.79         5.16 o
   1   3  27         92.07         96.27        11.50 o
   2   3  27         20.73         17.85         5.81 o
   3   3  27          5.90          1.03         6.04 o
   4   3  27          1.20         -4.43         4.43 o
  -2   4  27         29.51         19.43         5.95 o
  -1   4  27          0.00          0.22         4.10 o
   0   4  27         13.18         14.92         5.53 o
   1   4  27         75.91         80.49        16.63 o
   2   4  27         23.76         29.36         7.01 o
  -4   0  28         35.08         25.26        10.83 o
  -2   0  28        199.28        174.57        11.46 o
   0   0  28          1.97          8.18         3.11 o
   2   0  28          1.75          1.57         3.45 o
   4   0  28         14.20         32.17         6.12 o
  -5   1  28         18.55         21.50        10.20 o
  -4   1  28        139.89        170.09        21.81 o
  -3   1  28          5.82         14.44         7.85 o
  -2   1  28        263.21        252.61        24.32 o
  -1   1  28          0.28         -1.28         1.63 o
   0   1  28         11.11         11.60         2.37 o
   1   1  28         72.28         73.61         8.29 o
   2   1  28        236.31        246.82        22.34 o
   3   1  28         61.25         76.35        13.57 o
   4   1  28         39.59         35.78         6.28 o
   5   1  28         45.39         50.22         6.90 o
  -5   2  28          0.93          0.94         5.96 o
  -4   2  28         10.55          9.57         7.06 o
  -3   2  28          0.71          7.69         6.59 o
  -2   2  28        170.71        188.14        15.62 o
  -1   2  28          3.43         -0.56         3.92 o
   0   2  28          0.95          4.34         4.10 o
   1   2  28          0.37         -0.17         3.64 o
   2   2  28         24.47         17.88         3.38 o
   3   2  28         27.54         14.74         5.03 o
   4   2  28         25.24         23.34         3.59 o
   5   2  28          9.81         11.93        10.51 o
  -4   3  28         12.29         17.26         8.32 o
  -3   3  28          9.01          0.47         5.02 o
  -2   3  28         96.09        115.77        12.60 o
  -1   3  28          5.03          3.76         4.42 o
   0   3  28         42.54         47.53         8.00 o
   1   3  28         18.88         13.69         5.62 o
   2   3  28         14.81         19.20         6.54 o
   3   3  28          6.87          9.30         5.60 o
   4   3  28         29.85         27.07         8.59 o
  -2   4  28         76.96         85.24        10.82 o
  -1   4  28         47.60         45.68         8.47 o
   0   4  28          5.05          8.94         5.05 o
   1   4  28         30.55         24.94         7.42 o
   2   4  28          0.89         -3.53         4.04 o
  -3   0  29        162.41        221.31        13.82 o
  -1   0  29        256.66        261.11        19.38 o
   1   0  29        264.72        270.54        12.12 o
   3   0  29         76.16         69.83         8.32 o
   5   0  29         30.25         35.15         6.59 o
  -5   1  29         67.56         69.36        15.54 o
  -4   1  29         10.07         10.98         7.53 o
  -3   1  29          0.12          0.31         6.12 o
  -2   1  29         21.24         15.85         8.00 o
  -1   1  29         31.39         27.38         3.89 o
   0   1  29        159.55        170.51        15.82 o
   1   1  29         87.63         96.78         5.94 o
   2   1  29         13.65          8.58         4.56 o
   3   1  29        159.36        146.21        10.62 o
   4   1  29        170.97        143.57        11.61 o
   5   1  29          2.77          7.53         3.61 o
  -4   2  29          8.15         23.22         9.42 o
  -3   2  29          3.64          9.42         6.90 o
  -2   2  29         40.85         36.09        10.20 o
  -1   2  29         47.07         48.08         8.48 o
   0   2  29        122.16        104.51        17.81 o
   1   2  29         47.81         39.19        13.18 o
   2   2  29          8.43          8.54         4.53 o
   3   2  29        118.71        139.46        12.62 o
   4   2  29         17.59         20.09         3.45 o
  -3   3  29         55.61         59.79        13.34 o
  -2   3  29         70.07         69.70        10.19 o
  -1   3  29          0.18          4.67         4.29 o
   0   3  29          3.69          6.60         4.49 o
   1   3  29          0.23          0.39         4.22 o
   2   3  29          0.03         -0.62         4.43 o
   3   3  29          1.42          1.10         4.56 o
  -2   4  29         28.56         14.44        10.20 o
  -1   4  29          3.47         10.22        10.12 o
   0   4  29          0.29          1.94         4.47 o
   1   4  29         17.44         12.80         8.32 o
  -2   0  30         36.27         47.50         9.65 o
   0   0  30       1210.60       1241.29        56.81 o
   2   0  30         32.25         22.75         5.81 o
   4   0  30         55.29         46.45         7.85 o
  -5   1  30         20.74         15.54         9.73 o
  -4   1  30         21.17         20.24         9.57 o
  -3   1  30         14.13         23.07        10.04 o
  -2   1  30         22.88         20.56         9.26 o
  -1   1  30         40.28         45.89        10.98 o
   0   1  30         76.38         74.31         5.75 o
   1   1  30         34.91         37.32         5.21 o
   2   1  30        162.59        141.34        15.32 o
   3   1  30         20.46         20.71         5.18 o
   4   1  30          0.01          1.10         3.14 o
   5   1  30         23.84         16.79         5.02 o
  -4   2  30          1.47         -4.86         4.86 o
  -3   2  30          5.47         11.61         7.06 o
  -2   2  30         34.10         63.08        13.50 o
  -1   2  30         26.26         23.96         6.54 o
   0   2  30         42.79         67.29         9.59 o
   1   2  30         11.33         12.51         5.61 o
   2   2  30          0.26          1.69         2.46 o
   3   2  30         17.25         15.88         7.51 o
   4   2  30          2.26          5.52         7.30 o
  -3   3  30          1.17         11.93         7.22 o
  -2   3  30          1.76         -0.91         3.85 o
  -1   3  30         46.14         51.08         8.97 o
   0   3  30          0.02         -0.63         3.94 o
   1   3  30         24.16         25.11         7.01 o
   2   3  30          2.93          5.61         5.13 o
   3   3  30          9.07          7.76         6.05 o
  -1   4  30         27.88         43.16         9.02 o
   0   4  30          0.03          0.39         4.30 o
   1   4  30          0.46          7.47         5.24 o
  -3   0  31         33.65         30.20        10.98 o
  -1   0  31        416.36        427.53        39.00 o
   1   0  31        823.91        816.86        28.56 o
   3   0  31         54.23         48.96         7.38 o
   5   0  31         53.67         64.65         8.94 o
  -4   1  31          0.01          2.04         6.28 o
  -3   1  31          2.14         -5.02         5.02 o
  -2   1  31          0.58          3.92         6.28 o
  -1   1  31         89.83         87.52         8.89 o
   0   1  31        301.12        311.64        10.19 o
   1   1  31         10.25         13.39         4.49 o
   2   1  31          1.31          4.64         2.32 o
   3   1  31         39.56         39.12         4.80 o
   4   1  31         79.24         75.17         8.94 o
  -4   2  31          6.87          7.22         7.69 o
  -3   2  31        147.33        147.33        20.71 o
  -2   2  31          0.97         -2.04         5.02 o
  -1   2  31         65.07         61.36        13.18 o
   0   2  31          7.58          4.18         4.38 o
   1   2  31          7.76          3.93         4.60 o
   2   2  31          7.16          5.89         2.94 o
   3   2  31         36.95         36.49         5.20 o
   4   2  31          2.82          0.47         2.67 o
  -3   3  31          1.20          0.47         6.28 o
  -2   3  31          6.26         10.04         8.16 o
  -1   3  31          0.66          0.62         4.21 o
   0   3  31          4.50          6.14         6.43 o
   1   3  31         29.59         26.18         7.30 o
   2   3  31         15.33         14.22        10.36 o
   3   3  31          7.20          8.64         5.79 o
  -2   0  32        142.52        138.91        13.50 o
   0   0  32         54.92         67.48         8.79 o
   2   0  32        165.84        183.90        14.59 o
   4   0  32        120.06         93.51        10.83 o
  -4   1  32          7.05          6.75         8.00 o
  -3   1  32          1.85          6.75         7.38 o
  -2   1  32          4.30          3.45         6.75 o
  -1   1  32        165.28        200.26        13.02 o
   0   1  32        198.96        211.35        10.61 o
   1   1  32         64.20         78.50         8.81 o
   2   1  32          1.26          0.49         2.30 o
   3   1  32         11.31          6.53         5.41 o
   4   1  32         74.61         64.72         6.26 o
  -4   2  32         10.14         17.42         9.26 o
  -3   2  32          7.45         15.69         8.63 o
  -2   2  32        105.93         84.72        16.32 o
  -1   2  32         23.76         16.79         7.85 o
   0   2  32        138.12        159.26        21.50 o
   1   2  32          4.38          1.58         4.30 o
   2   2  32          9.82         14.43         3.62 o
   3   2  32          0.14          0.01         3.92 o
   4   2  32          4.37          3.77         2.98 o
  -2   3  32          0.18          1.26         5.81 o
  -1   3  32         16.56         22.77         6.35 o
   0   3  32         68.13         76.22        10.81 o
   1   3  32         45.51         38.42         8.78 o
   2   3  32         14.18         26.47         7.50 o
  -3   0  33          0.57          3.45         4.55 o
  -1   0  33         11.79         27.78         6.75 o
   3   0  33        239.64        263.28        14.91 o
  -4   1  33         61.84         56.96        14.75 o
  -3   1  33          9.78          2.20         7.53 o
  -2   1  33          4.24          3.30         6.75 o
  -1   1  33         28.42         13.86         6.98 o
   0   1  33          0.15          7.27         2.59 o
   1   1  33         16.09         13.03         3.17 o
   2   1  33         18.51         14.96         5.18 o
   3   1  33         12.82         15.24         4.00 o
   4   1  33          7.70          3.30         2.79 o
  -3   2  33        103.32        109.20        18.36 o
  -2   2  33          5.39          2.20         7.06 o
  -1   2  33          5.50          1.57         6.28 o
   0   2  33         30.25         28.56        10.51 o
   1   2  33          1.58         -1.10         6.59 o
   2   2  33         20.86         12.60         3.99 o
   3   2  33        108.20        101.26         8.53 o
  -2   3  33         56.15         58.06        14.28 o
  -1   3  33         60.26         68.36        11.28 o
   0   3  33          0.95         -1.90         4.26 o
   1   3  33          2.54          5.19         5.27 o
   2   3  33         27.73         34.56         8.54 o
  -2   0  34          6.96          6.43         4.71 o
   0   0  34          3.20          2.98         3.77 o
   2   0  34        142.26        150.47        13.81 o
   4   0  34        109.93        119.72        11.93 o
  -4   1  34          7.30         21.81        10.67 o
  -3   1  34          0.19         -0.78         6.75 o
  -2   1  34        101.94         93.35        17.73 o
  -1   1  34          5.35          3.31         7.45 o
   0   1  34         15.79         21.47         3.87 o
   1   1  34        167.72        199.98        35.19 o
   2   1  34         11.30         10.69         5.81 o
   3   1  34          2.92          4.58         4.32 o
   4   1  34          1.81         -0.76         2.26 o
  -3   2  34          0.47          3.45         7.06 o
  -2   2  34         57.23         50.22        13.34 o
  -1   2  34         68.13         55.71        13.97 o
   0   2  34         59.74         75.01        15.85 o
   1   2  34          0.05         -4.86         4.86 o
   2   2  34         30.22         35.77         8.00 o
   3   2  34          9.94          9.17         8.47 o
  -1   3  34          0.02          0.94         6.59 o
   0   3  34         10.60         19.48         7.05 o
   1   3  34          0.09         -4.63         4.63 o
  -3   0  35          5.20          8.00         5.34 o
  -1   0  35          9.60         14.91         5.81 o
   1   0  35        147.01        182.01        15.38 o
   3   0  35         87.45         89.12        10.98 o
  -3   1  35          0.13         -4.24         5.49 o
  -2   1  35          0.03         -2.35         6.28 o
  -1   1  35          1.85          7.91         4.24 o
   0   1  35        119.68        116.89        10.98 o
   1   1  35          1.58          1.96         2.61 o
   2   1  35         18.57         22.13         4.32 o
   3   1  35         26.85         32.03         4.88 o
  -3   2  35          3.48         -3.30         6.90 o
  -2   2  35          9.24         13.50         8.63 o
  -1   2  35         12.53         20.71        10.04 o
   0   2  35          5.75          6.28         8.00 o
   1   2  35          0.02         -2.20         7.38 o
   2   2  35          1.69         -1.14         2.83 o
   0   3  35          0.04          0.94         6.59 o
  -2   0  36          1.02         -2.35         4.08 o
   0   0  36        111.55        108.57        11.93 o
   2   0  36          7.37         -1.88         3.92 o
  -3   1  36          8.75          5.65         8.94 o
  -2   1  36          9.15          4.86         8.32 o
  -1   1  36         66.52         53.35        11.14 o
   0   1  36         97.27         96.29        12.87 o
   1   1  36          9.14         12.00         8.32 o
   2   1  36         76.07         90.62        14.12 o
   3   1  36          6.71         -0.72         2.98 o
  -2   2  36         45.20         63.87        15.38 o
  -1   2  36         47.39         56.65        13.97 o
   0   2  36          1.41          4.08         7.69 o
   1   2  36          9.95         10.20         8.94 o
   2   2  36         34.84         41.89         6.12 o
  -3   0  37         65.45         81.27        12.40 o
  -1   0  37         15.09         19.93         6.59 o
   1   0  37        159.71        133.21        13.18 o
   3   0  37          2.03          0.78         4.08 o
  -2   1  37         36.45         47.23        13.50 o
  -1   1  37         25.59         35.21         6.70 o
   0   1  37          5.16          1.95         3.59 o
   1   1  37        220.78        183.28        10.98 o
   2   1  37          1.00          3.26         2.97 o
  -1   2  37         25.94         32.80        11.93 o
   0   2  37        159.55        189.70        26.21 o
   1   2  37          1.37          5.34         8.00 o
  -2   0  38         22.16         30.44         7.38 o
   0   0  38         87.33         90.21        11.61 o
   2   0  38        110.83        105.44        11.77 o
  -2   1  38         56.14         77.21        18.67 o
  -1   1  38          5.63          3.43         5.49 o
   0   1  38         36.87         48.96         8.94 o
   1   1  38          1.30          8.79         6.04 o
   2   1  38          3.35          3.14         3.22 o
   0   2  38          1.11         -3.61         6.75 o
  -1   0  39         15.18         24.17         7.38 o
   1   0  39         45.96         47.08         9.10 o
  -1   1  39          0.80          8.47         5.81 o
   0   1  39         45.42         38.45         8.16 o
   1   1  39         15.36          9.33         5.41 o
   0   0  40         23.42         33.42         7.85 o
                                                
