# Supplementary material for: Crystal structure of N,N′-di­benzyl­pyromellitic diimide
Source: Acta Crystallogr E Crystallogr Commun. 2016 Nov 15;72(Pt 12):1809–11. doi: 10.1107/S2056989016017710 (PMC5137614; doi:10.1107/S2056989016017710)
Supplement: Supplementary file 3 [file e-72-01809-Isup3.cml]

<?xml version="1.0" ?>
<cml>
<molecule id="m1">
  <atomArray>
    <atom id="a1" elementType="C"
          x2="-2.365000009536743" y2="2.915033881118081" />
    <atom id="a2" elementType="C"
          x2="-3.6986693505850017" y2="2.1450169405590405" />
    <atom id="a3" elementType="C"
          x2="-3.6986693505850017" y2="0.6049830594409595" />
    <atom id="a4" elementType="C"
          x2="-2.365000009536743" y2="-0.16503388111808093" />
    <atom id="a5" elementType="C"
          x2="-1.0313306684884846" y2="0.6049830594409595" />
    <atom id="a6" elementType="C"
          x2="-1.0313306684884846" y2="2.1450169405590405" />
    <atom id="a7" elementType="C"
          x2="-5.1632075982935985" y2="0.12912623350945474" />
    <atom id="a8" elementType="N"
          x2="-6.068428795340962" y2="1.3749988915756601" />
    <atom id="a9" elementType="C"
          x2="-5.163317247407634" y2="2.6208389013101616" />
    <atom id="a10" elementType="C"
          x2="0.4332865543123783" y2="2.6208163889712885" />
    <atom id="a11" elementType="C"
          x2="0.4333031873782507" y2="0.12909256368615354" />
    <atom id="a12" elementType="N"
          x2="1.3384469103038925" y2="1.3749091974271845" />
    <atom id="a13" elementType="C"
          x2="-7.608428795340962" y2="1.3749988915756604" />
    <atom id="a14" elementType="C"
          x2="-8.007010124798844" y2="2.8625246640608255" />
    <atom id="a15" elementType="C"
          x2="2.8784469103038925" y2="1.3749091974271845" />
    <atom id="a16" elementType="C"
          x2="3.6484469103038926" y2="0.04123007559914904" />
    <atom id="a17" elementType="C"
          x2="2.314777569255634" y2="-0.7287868649598914" />
    <atom id="a18" elementType="C"
          x2="2.314777569255634" y2="-2.2688207460779726" />
    <atom id="a19" elementType="C"
          x2="3.6484469103038926" y2="-3.038837686637013" />
    <atom id="a20" elementType="C"
          x2="4.982116251352151" y2="-2.2688207460779726" />
    <atom id="a21" elementType="C"
          x2="4.982116251352151" y2="-0.7287868649598914" />
    <atom id="a22" elementType="C"
          x2="-8.007010124798844" y2="5.942592426296987" />
    <atom id="a23" elementType="C"
          x2="-9.340679465847103" y2="5.172575485737947" />
    <atom id="a24" elementType="C"
          x2="-9.340679465847103" y2="3.632541604619866" />
    <atom id="a25" elementType="C"
          x2="-6.673340783750586" y2="3.632541604619866" />
    <atom id="a26" elementType="C"
          x2="-6.673340783750586" y2="5.172575485737947" />
    <atom id="a27" elementType="O"
          x2="-4.764735917949752" y2="4.108364673795327" />
    <atom id="a28" elementType="O"
          x2="-4.764626268835716" y2="-1.3583995389757104" />
    <atom id="a29" elementType="O"
          x2="0.8318678837702604" y2="4.108342161456454" />
    <atom id="a30" elementType="O"
          x2="0.4333031873782508" y2="-1.4109074363138465" />
  </atomArray>
  <bondArray>
    <bond atomRefs2="a1 a2" order="2" />
    <bond atomRefs2="a1 a6" order="1" />
    <bond atomRefs2="a3 a4" order="2" />
    <bond atomRefs2="a4 a5" order="1" />
    <bond atomRefs2="a2 a9" order="1" />
    <bond atomRefs2="a2 a3" order="1" />
    <bond atomRefs2="a3 a7" order="1" />
    <bond atomRefs2="a7 a8" order="1" />
    <bond atomRefs2="a8 a9" order="1" />
    <bond atomRefs2="a5 a11" order="1" />
    <bond atomRefs2="a6 a5" order="2" />
    <bond atomRefs2="a10 a6" order="1" />
    <bond atomRefs2="a10 a12" order="1" />
    <bond atomRefs2="a11 a12" order="1" />
    <bond atomRefs2="a8 a13" order="1" />
    <bond atomRefs2="a13 a14" order="1" />
    <bond atomRefs2="a12 a15" order="1" />
    <bond atomRefs2="a15 a16" order="1" />
    <bond atomRefs2="a16 a17" order="2" />
    <bond atomRefs2="a16 a21" order="1" />
    <bond atomRefs2="a17 a18" order="1" />
    <bond atomRefs2="a18 a19" order="2" />
    <bond atomRefs2="a19 a20" order="1" />
    <bond atomRefs2="a20 a21" order="2" />
    <bond atomRefs2="a24 a14" order="2" />
    <bond atomRefs2="a14 a25" order="1" />
    <bond atomRefs2="a22 a23" order="2" />
    <bond atomRefs2="a22 a26" order="1" />
    <bond atomRefs2="a23 a24" order="1" />
    <bond atomRefs2="a25 a26" order="2" />
    <bond atomRefs2="a9 a27" order="2" />
    <bond atomRefs2="a7 a28" order="2" />
    <bond atomRefs2="a10 a29" order="2" />
    <bond atomRefs2="a11 a30" order="2" />
  </bondArray>
</molecule>
</cml>
